# Supplementary material for: Teicoplanin—A New Use for an Old Drug in the COVID-19 Era?
Source: Pharmaceuticals (Basel). 2021 Nov 26;14(12):1227. doi: 10.3390/ph14121227 (PMC8708781; doi:10.3390/ph14121227)
Supplement: Supplementary file 1 [file pharmaceuticals-14-01227-s001.zip]

Archive with 1 entries (1 files):
- Supplementary_Materials.xlsx
