# Supplementary material for: Teicoplanin—A New Use for an Old Drug in the COVID-19 Era?
Source: Pharmaceuticals (Basel). 2021 Nov 26;14(12):1227. doi: 10.3390/ph14121227 (PMC8708781; doi:10.3390/ph14121227)
Supplement: Supplementary file 1 [file pharmaceuticals-14-01227-s001.zip › Supplementary_Materials.xlsx]

## Sheet: TEI_ALL_ARTICLES
	Year	Authors	Name/Journal	Comment	PDF
1	1978	Bardone,M.R.,M.Paternoster,andC.Coronelll.	Teichomycins,new antibiotics from Actinoplanes teichomyceticus nov.sp.II. Extraction and chemical characterization. J.Antibiot.31:170-177.	First report about Teicoplanin	NO
2	1978	Parenti,F.,G.Beretta,M.Berti,andV.Arioll.	Teichomycins ,new antibiotics from Actinoplanes teichomyceticus nov.sp.I. Description of the producer strain, fermentation studies and biological properties. J.Antibiot.31:276-283.		NO
3	1982	Cynamon MH, Granato PA.	Comparison of the in vitro activities of teichomycin A2 and vancomycin against staphylococci and enterococci. Antimicrob Agents Chemother. 1982 Mar;21(3):504-5. doi: 10.1128/aac.21.3.504. PMID: 6213192; PMCID: PMC181923.	First report about antibacterial activity of teicoplanin	YES
4	1984	Traina GL, Bonati M.	Pharmacokinetics of teicoplanin in man after intravenous administration. J Pharmacokinet Biopharm. 1984 Apr;12(2):119-28. doi: 10.1007/BF01059273. PMID: 6238156.		YES
5	1984	Verbist L, Tjandramaga B, Hendrickx B, Van Hecken A, Van Melle P, Verbesselt R, Verhaegen J, De Schepper PJ.	In vitro activity and human pharmacokinetics of teicoplanin. Antimicrob Agents Chemother. 1984 Dec;26(6):881-6. doi: 10.1128/aac.26.6.881. PMID: 6240962; PMCID: PMC180043.	First intramuscular application	YES
6	1985	McNulty CA, Garden GM, Wise R, Andrews JM.	The pharmacokinetics and tissue penetration of teicoplanin. J Antimicrob Chemother. 1985 Dec;16(6):743-9. doi: 10.1093/jac/16.6.743. PMID: 2936707.	First report about tissue penetration	YES
7	1986	Glupczynski Y, Lagast H, Van der Auwera P, Thys JP, Crokaert F, Yourassowsky E, Meunier-Carpentier F, Klastersky J, Kains JP, Serruys-Schoutens E, et al.	Clinical evaluation of teicoplanin for therapy of severe infections caused by gram-positive bacteria. Antimicrob Agents Chemother. 1986 Jan;29(1):52-7. doi: 10.1128/aac.29.1.52. PMID: 2942100; PMCID: PMC180363	First clinical evaluation to treat severe infection	YES
8	1986	Williams AH, Grüneberg RN, Webster A, Ridgway GL.	Teicoplanin in the treatment of infection caused by gram-positive organisms. J Hosp Infect. 1986 Mar;7 Suppl A:101-3. doi: 10.1016/0195-6701(86)90014-9. PMID: 2871091.		YES
9	1986	Wise R, Donovan IA, McNulty CA, Waldron R, Andrews JM.	Teicoplanin, its pharmacokinetics, blister and peritoneal fluid penetration. J Hosp Infect. 1986 Mar;7 Suppl A:47-55. doi: 10.1016/0195-6701(86)90007-1. PMID: 2871097.		YES
10	1986	Maskell JP, Carter JL, Boyd RB, Williams RJ.	Teicoplanin as a prophylactic antibiotic for dental bacteraemia. J Antimicrob Chemother. 1986 May;17(5):651-9. doi: 10.1093/jac/17.5.651. PMID: 2941404. Format:
11	1987	Bibler MR, Frame PT, Hagler DN, Bode RB, Staneck JL, Thamlikitkul V, Harris JE, Haregewoin A, Bullock WE Jr	Clinical evaluation of efficacy, pharmacokinetics, and safety of teicoplanin for serious gram-positive infections. Antimicrob Agents Chemother. 1987 Feb;31(2):207-12. doi: 10.1128/aac.31.2.207. PMID: 2952062; PMCID: PMC174693.		YES
12	1987	Bonati M, Traina GL, Villa G, Salvadeo A, Gentile MG, Fellin G, Rosina R, Cavenaghi L, Buniva G.	Teicoplanin pharmacokinetics in patients with chronic renal failure. Clin Pharmacokinet. 1987 Apr;12(4):292-301. doi: 10.2165/00003088-198712040-00003. PMID: 2954735.
13	1987	Dureux JB, Canton P, Chavanet P, Chippaux C, Dupeyron JP, Estavoyer JM, Giorgi C, Jaeger A, Jehl F, Kazmierzack A, et al.	Teicoplanin and Gram-positive coccus infections. Results of a multicenter study on 66 cases]. Pathol Biol (Paris). 1987 May;35(5):511-5. French. PMID: 2956564.
14	1987	Rio Y, Giorgi C, Schockmel G, Didion J, Jurin F, Meley M, Tarral A.	Treatment of septicemias and skin infections in burn patient by teicoplanin. Study of its skin diffusion]. Pathol Biol (Paris). 1987 May;35(5):603-7. French. PMID: 2956565.
15	1987	Stahl JP, Croize J, Wolff M, Garaud JJ, Leclercq P, Vachon F, Micoud M.	Poor penetration of teicoplanin into cerebrospinal fluid in patients with bacterial meningitis. J Antimicrob Chemother. 1987 Jul;20(1):141-2. doi: 10.1093/jac/20.1.141. PMID: 2957347. Format:	Poor penetration to cerebrospinal fluid	YES
16	1987	Webster A, Wilson AP, Williams AH, Treasure T, Grüneberg RN.	The use of a new glycopeptide antibiotic, teicoplanin, in the treatment of bacterial endocarditis. Postgrad Med J. 1987 Aug;63(742):621-4. doi: 10.1136/pgmj.63.742.621. PMID: 2962071; PMCID: PMC2428416.	Against endocarditis	YES
17	1987	Pauluzzi S, Del Favero A, Menichetti F, Baratta E, Moretti VM, Di Filippo P, Pasticci MB, Guerciolini R, Patoia L, Frongillo RF.	Treatment of infections by staphylococci and other gram-positive bacteria with teicoplanin: an open study. J Antimicrob Chemother. 1987 Sep;20(3):431-8. doi: 10.1093/jac/20.3.431. PMID: 2960643	Active	YES
18	1988	Bochud-Gabellon I, Regamey C.	Teicoplanin, a new antibiotic effective against gram-positive bacterial infections of the skin and soft tissues. Dermatologica. 1988;176(1):29-38. doi: 10.1159/000248666. PMID: 2962889.	Skin/Soft tissue unfections		eicoplanin is a new glycopeptide antibiotic chemically related to vancomycin with a similar bactericidal activity against aerobic and anaerobic Gram-positive bacteria but with a longer plasma elimination half-life of 40-100 h allowing a once daily parenteral administration. In an open prospective study, we treated 20 patients with skin and soft tissue infections such as erysipelas, cellulitis, fo…
19	1988	Turpin PJ, Taylor GP, Logan MN, Wood MJ.	Teicoplanin in the treatment of skin and soft tissue infections. J Antimicrob Chemother. 1988 Jan;21 Suppl A:117-22. doi: 10.1093/jac/21.suppl_a.117. PMID: 2965123			Twenty-five patients with cellulitis or other soft tissue infections were treated with once daily teicoplanin. One patient was withdrawn from the study because of a protocol violation but 27 of the 29 assessable infections in the other 24 patients were clinically cured or improved. Eighteen of the 20 original Gram-positive bacterial isolates (11 Staphylococcus aureus and nine beta-haemolytic stre…
20	1988	Buniva G, Del Favero A, Bernareggi A, Patoia L, Palumbo R.	Pharmacokinetics of 14C-teicoplanin in healthy volunteers. J Antimicrob Chemother. 1988 Jan;21 Suppl A:23-8. doi: 10.1093/jac/21.suppl_a.23. PMID: 2965128.			Five healthy male volunteers received over 60 sec a single intravenous injection of 400 mg of teicoplanin labelled with 41 microCi of 14C. Plasma and urine total radioactivity was measured up to 10 and 16 days, respectively. Teicoplanin was assayed in plasma and urine also by a microbiological method, with similar results. Pharmacokinetic parameters were estimated by model-independent analysis an…
21	1988	Rosina R, Villa G, Danese A, Cavenaghi L, Picardi L, Salvadeo A.	Pharmacokinetics of teicoplanin in the elderly. J Antimicrob Chemother. 1988 Jan;21 Suppl A:39-45. doi: 10.1093/jac/21.suppl_a.39. PMID: 2965130.	Tolerance in elder people		The pharmacokinetic profile of teicoplanin was studied in 12 elderly patients with a moderate degree of renal impairment (mean creatinine clearance, 51.3 ml/h/kg before treatment), after a single 6 mg/kg iv dose. Pharmacokinetic parameters were estimated both by a three-compartment open pharmacokinetic model and by non-compartmental analysis; peak plasma levels, 15 min after administration, avera…
22	1988	Tarral E, Jehl F, Tarral A, Simeoni U, Monteil H, Willard D, Geisert J.	Pharmacokinetics of teicoplanin in children. J Antimicrob Chemother. 1988 Jan;21 Suppl A:47-51. doi: 10.1093/jac/21.suppl_a.47. PMID: 2965131	Tolerance in children		A single dose of 6 mg/kg teicoplanin was infused over 10 min in six children of mean age 7 years, and a single dose of 6 mg/kg was infused over 20 min in four neonates of mean age 8.5 days. Serum sampling was performed at 0 and 10 min and at 1, 4, 12 and 24 h and thereafter 24-hourly, up to ten days. Urine was collected for each 24 h throughout the study in children. Teicoplanin was assayed by hi…
23	1988	Lewis P, Garaud JJ, Parenti F. A multicentre open clinical trial of teicoplanin in infections caused by gram-positive bacteria.	A multicentre open clinical trial of teicoplanin in infections caused by gram-positive bacteria. J Antimicrob Chemother. 1988 Jan;21 Suppl A:61-7. doi: 10.1093/jac/21.suppl_a.61. PMID: 2965133.	Including pneumina	YES	A multicentre open trial of teicoplanin in 81 centres in nine European countries included 1431 cases: 531 female, 900 male; mean age 49.4 years, range 1-93 years. These were hospitalized patients most of whom had infections caused by Staphylococcus aureus (816 isolates). Of a total of 1427 Gram-positive pathogens 280 (19.6%) were methicillin resistant. There were 536 skin and soft tissue infectio…
24	1988	Stille W, Sietzen W, Dieterich HA, Fell JJ.	Clinical efficacy and safety of teicoplanin. J Antimicrob Chemother. 1988 Jan;21 Suppl A:69-79. doi: 10.1093/jac/21.suppl_a.69. PMID: 2965134.	including pneumonia	YES	This was an open efficacy and safety study in 310 hospitalized patients (187 male and 123 female) with infection by Gram-positive bacteria. The age range was 12-88 years (mean 49.8 years), and 80 of the patients were older than 65 years. Teicoplanin was given either by fast iv or by im injection, in most cases at a dose of 200 or 400 mg every 24 h with an initial dose of 400 mg. For both routes o…
25	1988	Drabu YJ, Walsh B, Blakemore PH, Mehtar S.	Teicoplanin in infections caused by methicillin-resistant staphylococci. J Antimicrob Chemother. 1988 Jan;21 Suppl A:89-92. doi: 10.1093/jac/21.suppl_a.89. PMID: 2965136.		YES	Serious infections by methicillin-resistant staphylococci, 26 caused by Staphylococcus aureus and two by coagulase-negative staphylococci, were treated with teicoplanin 200-800 mg daily, in eight cases supplemented with another antibiotic. The overall rate of clinical cure or improvement was 75%, and that of bacterial eradication 67%.
26	1988	Harding I, Garaud JJ.	Teicoplanin in the treatment of infections caused by coagulase-negative staphylococci. J Antimicrob Chemother. 1988 Jan;21 Suppl A:93-103. doi: 10.1093/jac/21.suppl_a.93. PMID: 2965137.		YES	A total of 88 patients were treated with teicoplanin for infections caused by coagulase-negative staphylococci in open clinical studies in France and the UK. Teicoplanin was administered once daily, with a mean dose of 323 mg, for a mean duration of 16 days. Thirty-nine patients received teicoplanin alone while 49 received combination treatment. Clinical cure or improvement occurred in 79 of 82 e…
27	1988	Walsh B, Drabu YJ, Mehtar S, Blakemore PH.	Open study of teicoplanin in gram-positive infections. Int J Clin Pharmacol Res. 1988;8(2):99-100. PMID: 2967801.			Eighteen patients with documented Gram-positive infections which included osteomyelitis, prosthetic infections, endocarditis, skin and soft tissue, and urinary tract infections were treated with teicoplanin. The organisms involved included Staphylococcus aureus (15 isolates of which six were methicillin-resistant-MRSA), Staphylococcus epidermidis (two), Streptococcus faecalis (one) and Streptococ…
28	1988	Ripa S, Ferrante L, Mignini F, Falcioni E	Pharmacokinetics of teicoplanin. Chemotherapy. 1988;34(3):178-84. doi: 10.1159/000238568. PMID: 2970949.			We investigated the pharmacokinetic properties of teicoplanin, after 200 mg i.v. and i.m. administration in 10 healthy male subjects by assuming a three-compartment open model with elimination from the central compartment. The mean peak plasma level was 7.16 micrograms/ml reached after 2.26 h. The half-life, the plasma and renal clearances, evaluated from i.v. data were 44.49 h, 15.31 and 9.08 ml…
29	1988	Bonati M, Traina GL, Gentile MG, Fellin G, Rosina R, Cavenaghi L, Buniva G.	Pharmacokinetics of intraperitoneal teicoplanin in patients with chronic renal failure on continuous ambulatory peritoneal dialysis. Br J Clin Pharmacol. 1988 Jun;25(6):761-5. doi: 10.1111/j.1365-2125.1988.tb05265.x. PMID: 2974299; PMCID: PMC1386456.	Intraperitoneal application	YES	The pharmacokinetic profile of teicoplanin, a new glycopeptide antibiotic active against Gram-positive aerobic and anaerobic bacteria, is described in five patients with end-stage renal disease on continuous ambulatory peritoneal dialysis (CAPD). A single 3 mg kg-1 dose was given intraperitoneally in the dialysate during a 6 h dwell time. The drug appeared in the plasma within 15 min at 1.00-0.28…
30	1988	Terragna A, Ferrea G, Loy A, Danese A, Bernareggi A, Cavenaghi L, Rosina R.	Pharmacokinetics of teicoplanin in pediatric patients. Antimicrob Agents Chemother. 1988 Aug;32(8):1223-6. doi: 10.1128/aac.32.8.1223. PMID: 2973284; PMCID: PMC172381.	Pediatric patients	YES	The pharmacokinetics of teicoplanin have been studied in 13 pediatric male patients from 2 to 12 years of age. Patients were given a single 3-mg/kg intravenous dose of teicoplanin for prophylaxis. Blood and urine samples were collected for 8 days after administration, and teicoplanin levels were determined by microbiological assay. Pharmacokinetic parameters were estimated from a three-compartmen…
31	1989	Carver PL, Nightingale CH, Quintiliani R, Sweeney K, Stevens RC, Maderazo E.	Pharmacokinetics of single- and multiple-dose teicoplanin in healthy volunteers. Antimicrob Agents Chemother. 1989 Jan;33(1):82-6. doi: 10.1128/aac.33.1.82. PMID: 2523689; PMCID: PMC171425.	Multiple dosage	YES	Teicoplanin, an investigational glycopeptide antibiotic related chemically and microbiologically to vancomycin, has in vitro and in vivo activity against gram-positive aerobic and anaerobic bacteria. We compared the single- and multiple-dose pharmacokinetics of intravenous teicoplanin in healthy volunteers. Serum and urine samples were collected for 35 days after single-dose (3 mg/kg) and 72 days…
32	1989	Davies AJ, Stone JM, Synott M. T	Therapy of serious gram-positive infections with teicoplanin. Drugs Exp Clin Res. 1989;15(1):29-31. PMID: 2526010.		No	Teicoplanin was used as monotherapy in 17 seriously ill patients (mean age 51 years, range 18-71) with infection due to Gram-positive organisms. The dose used was 200 mg teicoplanin intravenously once daily after an initial intravenous dose of 400 mg. Most of the patients (15 out of 17) were septicaemic (confirmed by blood culture), the other two had deep abscesses. The pathogens isolated were St…
33	1989	Novelli A, Mazzei T, Reali EF, Mini E, Periti P.	Clinical pharmacokinetics and tissue penetration of teicoplanin. Int J Clin Pharmacol Res. 1989;9(3):233-7. PMID: 2526102.	Pneumological Patients	No	The pharmacokinetic properties were investigated of teicoplanin, including its penetration into suction blister fluid (SBF), after a single intravenous bolus administration of 600 mg in seven pneumological patients with normal renal and hepatic function. Blood and SBF samples were collected during the 60-hour period drug administration. Teicoplanin was assayed microbiologically and the mean serum…
34	1989	de Lalla F, Santoro D, Rinaldi E, Suter F, Cruciani M, Guaglianone MH, Rizzardini G, Pellegata G.	Teicoplanin in the treatment of infections by staphylococci, Clostridium difficile and other gram-positive bacteria. J Antimicrob Chemother. 1989 Jan;23(1):131-42. doi: 10.1093/jac/23.1.131. PMID: 2526109.		YES	Eighty-three episodes of Gram-positive infection in 82 patients were treated with teicoplanin in an open study. Infectious episodes included endocarditis (6 cases), bacteraemia (7), osteomyelitis (8), pseudomembranous colitis (13), cellulitis (11), urinary tract infection (5), pneumonia (1), wound and post-surgical infections (9) and erysipelas (23). Four patients affected by an overwhelming Gram…
35	1989	Mini E, Mazzei T, Reali EF, Novelli A, Periti P.	Pharmacokinetics of teicoplanin during cardiopulmonary bypass surgery. Int J Clin Pharmacol Res. 1989;9(4):287-92. PMID: 2528510	In heart surgery	No	Teicoplanin is a recently introduced long-acting glycopeptide antibiotic effective against Gram-positive aerobic and anaerobic bacteria. The effects of hypothermic extracorporeal circulation on teicoplanin serum pharmacokinetics have been studied in 18 patients undergoing open-heart surgery for coronary artery bypass graft or prosthetic cardiac valve insertion. The patients received a single 600 …
36	1989	Wilson AP, Shankar S, Felmingham D, Treasure T, Grüneberg RN.	Serum and tissue levels of teicoplanin during cardiac surgery: the effect of a high dose regimen. J Antimicrob Chemother. 1989 Apr;23(4):613-7. doi: 10.1093/jac/23.4.613. PMID: 2526112.	In heart surgery/spread in body	YES	Two prospective trials suggested that teicoplanin was less effective in preventing Gram-positive wound infections after cardiac surgery than a combination of flucloxacillin and an aminoglycoside. The initial dose of 400 mg was associated with a subinhibitory concentration of teicoplanin in fat at the end of operation. In this study, the behaviour of a higher initial dose (12 mg/kg) was investigat…
37	1989	Cremieux AC, Maziere B, Vallois JM, Ottaviani M, Azancot A, Raffoul H, Bouvet A, Pocidalo JJ, Carbon C.	Evaluation of antibiotic diffusion into cardiac vegetations by quantitative autoradiography. J Infect Dis. 1989 May;159(5):938-44. doi: 10.1093/infdis/159.5.938. PMID: 2523432.	TEI concentrates in periferia	YES	The reason bacterial endocarditis is difficult to cure has been controversial for many years. One explanation could be that antibiotic diffusion inside the vegetations is heterogeneous. This hypothesis was investigated by means of an autoradiographic study of diffusion of labeled antibiotics into large infected cardiac vegetations of nutritionally variant Streptococcus endocarditis in rabbits. Te…
38	1989	Kempf P, Pompetzki H, Oppermann A, Wittenberger R, Siebert J, Fell JJ, Dieterich HA.	Clinical efficacy and safety of teicoplanin in the treatment of gram-positive infections. Infection. 1989 May-Jun;17(3):177-81. doi: 10.1007/BF01644026. PMID: 2525529.	TEI is effective	YES	This study was an open efficacy and safety study of teicoplanin in hospitalized patients with gram-positive infections. 26 patients entered the study. Teicoplanin was administered by intravenous bolus injection at a dose of 200 mg or 400 mg every 24 h, and in all cases an initial loading dose of 400 mg was given. The mean duration of treatment was 9.4 days (range four to 20 days). The infections …
39	1989	Carlone NA, Cuffini AM, Ferrero M, Tullio V, Avetta G.	Cellular uptake, and intracellular bactericidal activity of teicoplanin in human macrophages. J Antimicrob Chemother. 1989 Jun;23(6):849-59. doi: 10.1093/jac/23.6.849. PMID: 2527222.	TEI concentrates in macrophages	No	The effects of teicoplanin on human macrophage functions were evaluated by assays of antibiotic uptake, bacterial phagocytosis and intracellular killing. The results indicated that teicoplanin was efficiently concentrated by both resident and stimulated phagocytes, achieving intracellular concentrations higher than those in the surrounding extracellular medium. Comparison of the degree of antibio…
40	1989	Derbyshire N, Webb DB, Roberts D, Glew D, Williams JD.	Pharmacokinetics of teicoplanin in subjects with varying degrees of renal function. J Antimicrob Chemother. 1989 Jun;23(6):869-76. doi: 10.1093/jac/23.6.869. PMID: 2527223.	RENAL independent clearance	YES	The pharmacokinetics of teicoplanin were studied in 20 subjects with varying degrees of renal function after administration of a single 200 mg intravenous dose. Pharmacokinetic parameters were calculated with a three compartment open model and by non-compartmental analysis. The elimination half-life increased as creatinine clearance decreased (rs = -0.87, P less than 0.001). The distribution volu…
41	1989	Leport C, Perronne C, Massip P, Canton P, Leclercq P, Bernard E, Lutun P, Garaud JJ, Vilde JL.	Evaluation of teicoplanin for treatment of endocarditis caused by gram-positive cocci in 20 patients. Antimicrob Agents Chemother. 1989 Jun;33(6):871-6. doi: 10.1128/aac.33.6.871. PMID: 2527483; PMCID: PMC284248.	Endocarditis treatment	YES	Teicoplanin, a new glycopeptide antibiotic similar to vancomycin, was evaluated for the treatment of bacterial endocarditis in an open multicenter study from May 1985 to August 1987. A total of 20 patients with positive blood culture endocarditis received teicoplanin once daily as a mean intravenous injection of 7.3 mg/kg of body weight (range, 4.8 to 10.6 mg/kg); in 17 patients, teicoplanin was …
42	1989	Martino P, Venditti M, Micozzi A, Brandimarte C, Gentile G, Santini C, Serra P.	Teicoplanin in the treatment of gram-positive-bacterial endocarditis. Antimicrob Agents Chemother. 1989 Aug;33(8):1329-34. doi: 10.1128/aac.33.8.1329. PMID: 2529815; PMCID: PMC172649.	Endocarditis treatment	YES	Intravenous teicoplanin has been used to treat 23 cases of gram-positive-bacterial endocarditis, usually with 3 to 7 mg/kg every 12 h on the first day, followed by 3 to 7 mg/kg every 24 h. For some cases (staphylococcal and enterococcal endocarditis), the dosage was 8 to 14.4 mg/kg per day and/or other antibiotics were given. The mean duration was 48.2 days (range, 23 to 130 days). Of 23 patients…
43	1989	Guay DR, Awni WM, Halstenson CE, Kenny MT, Keane WF, Matzke GR.	Teicoplanin pharmacokinetics in patients undergoing continuous ambulatory peritoneal dialysis after intravenous and intraperitoneal dosing. Antimicrob Agents Chemother. 1989 Nov;33(11):2012-5. doi: 10.1128/aac.33.11.2012. PMID: 2532874; PMCID: PMC172806.	Ambulatory peritoneal dialysis	YES	The pharmacokinetics of teicoplanin after single 6-mg/kg intravenous and intraperitoneal doses were studied in five noninfected patients undergoing continuous ambulatory peritoneal dialysis. Biological samples were assayed for teicoplanin content by a microbiological assay technique. Terminal disposition half-life (266.4 +/- 51.9 h [mean +/- standard error of the mean]) was prolonged and total bo…
44	1990	Potel G, Moutet J, Bernareggi A, Le Normand Y, Meigner M, Baron D.	Pharmacokinetics of teicoplanin in burn patients. Scand J Infect Dis Suppl. 1990;72:29-34. PMID: 2151064.	In burn patients	No	The pharmacokinetics of teicoplanin were studied in 21 adult burn patients and in 5 healthy controls. All subjects were given a single dose of teicoplanin, 10 mg/kg i.v. The pharmacokinetic parameters of teicoplanin were calculated using a tri-exponential model. Three parameters were investigated--burn surface area, creatinine clearance and time of administration after injury (3 days, 8-10 days a…
45	1990	Fernández-Guerrero M, Gobernado M, Ariza J, Williams A.	Spanish experience with teicoplanin. Scand J Infect Dis Suppl. 1990;72:38-44. PMID: 2151066	Spanish experience	No	Teicoplanin, a narrow spectrum glycopeptide antibiotic was prospectively evaluated in an open, non-comparative manner in three Spanish university hospitals. A total of 65 patients were treated (25 females and 40 males: median age 45 years) for the following severe infections: endocarditis (5), bone and joint (9), lower respiratory (6), septicaemia (21), skin and soft tissue (13) and other miscell…
46	1990	Lang E, Schäfer V, Schaaf B, Dennhardt R.	Comparison of efficacy and safety of teicoplanin in gram-positive infections: a multicentre study. Scand J Infect Dis Suppl. 1990;72:54-60. PMID: 2151067.		No	A multicentre open trial included 219 hospitalized patients suffering from various Gram-positive infections. Previous antimicrobial therapy had been carried out in 37% of patients. The initial teicoplanin dose was 400 mg for 77.6% and 800 mg for 12.6% of the patients, 9.8% received other initial doses. The dose on subsequent days was 200 mg or less for 63% of patients and 400 mg for the remaining…
47	1990	Marone P, Concia E, Andreoni M, Suter F, Cruciani M.	Treatment of bone and soft tissue infections with teicoplanin. J Antimicrob Chemother. 1990 Mar;25(3):435-9. doi: 10.1093/jac/25.3.435. PMID: 2140111	Bone and Soft Tissue Infections	YES	The use of teicoplanin was evaluated in a group of 33 patients, which included 18 prosthetic infections, seven with osteomyelitis, five skin and soft tissue infections, and three cases of septic arthritis. The bacterial pathogens isolated were 27 isolates of Staphylococcus aureus (methicillin sensitive 18; methicillin resistant 9), Staph. hominis (2), Staph. epidermidis (1), Staph. haemolyticus (…
48	1990	Lam YW, Kapusnik-Uner JE, Sachdeva M, Hackbarth C, Gambertoglio JG, Sande MA.	The pharmacokinetics of teicoplanin in varying degrees of renal function. Clin Pharmacol Ther. 1990 May;47(5):655-61. doi: 10.1038/clpt.1990.87. PMID: 2140543.	In renal failure	YES	The pharmacokinetics of teicoplanin, a new glycopeptide antibiotic with activity against aerobic gram-positive bacteria, were characterized after intravenous administration of a single 3 mg/kg dose in five healthy volunteers and six patients with various degrees of stable renal insufficiency. Serum and urine samples were collected during a 15-day period and drug concentrations were assayed microb…
49	1990	Campoli-Richards DM, Brogden RN, Faulds D.	Teicoplanin. A review of its antibacterial activity, pharmacokinetic properties and therapeutic potential. Drugs. 1990 Sep;40(3):449-86. doi: 10.2165/00003495-199040030-00007. Erratum in: Drugs 1991 May;41(5):716. PMID: 2146108.	Review	No	Teicoplanin is a glycopeptide antibiotic with a molecular structure which is related to that of vancomycin. Gram-positive bacteria such as staphylococci (including methicillin-resistant strains), streptococci, enterococci and many anaerobic Gram-positive bacteria are susceptible to teicoplanin in vitro. Teicoplanin has an exceptionally long half-life, allowing once-daily intramuscular or intraven…
50	1990	Bergeron MG, Saginur R, Desaulniers D, Trottier S, Goldstein W, Foucault P, Lessard C.	Concentrations of teicoplanin in serum and atrial appendages of patients undergoing cardiac surgery. Antimicrob Agents Chemother. 1990 Sep;34(9):1699-702. doi: 10.1128/aac.34.9.1699. PMID: 2149493; PMCID: PMC171908	High concetration in heart tissue	YES	The concentrations of teicoplanin in sera and heart tissues of 49 patients undergoing coronary bypass were measured. Each patient received a 6- or 12-mg/kg dose of teicoplanin administered in a slow intravenous bolus injection over 3 to 5 min beginning at the time of induction of anesthesia. Mean +/- standard error of the mean concentrations in serum were, for the two doses, respectively, 58.1 +/…
51	1990	Paap CM, Nahata MC.	Clinical pharmacokinetics of antibacterial drugs in neonates. Clin Pharmacokinet. 1990 Oct;19(4):280-318. doi: 10.2165/00003088-199019040-00003. PMID: 2208898.	Review Neonates	No	Neonatal patients are surviving longer due to the rapid advances in medical knowledge and technology. Our understanding of the developmental physiology of both preterm and full term neonates has also increased. It is now apparent that differences in body composition and organ function significantly affect the pharmacokinetics of antibacterial drugs in neonates, and dosage modifications are requir…
52	1990	Outman WR, Nightingale CH, Sweeney KR, Quintiliani R.	Teicoplanin pharmacokinetics in healthy volunteers after administration of intravenous loading and maintenance doses. Antimicrob Agents Chemother. 1990 Nov;34(11):2114-7. doi: 10.1128/aac.34.11.2114. PMID: 2149920; PMCID: PMC172008.	Dosage Regime	YES	Teicoplanin is an investigational glycopeptide antibiotic that is structurally and microbiologically similar to vancomycin. Since teicoplanin possesses a very long elimination half-life, the manufacturer suggests that the drug be administered every 12 h for the first day of therapy and once daily thereafter. We studied the multiple-dose (6 mg/kg per dose) pharmacokinetics of teicoplanin in volunt…
53	1990	De Pauw BE, Novakova IR, Donnelly JP.	Options and limitations of teicoplanin in febrile granulocytopenic patients. Br J Haematol. 1990 Dec;76 Suppl 2:1-5. doi: 10.1111/j.1365-2141.1990.tb07926.x. PMID: 2149042.		No	During the years 1985-89 three studies on the efficacy and safety of teicoplanin in the treatment of febrile granulocytopenic patients suffering from haematological malignancies were assessed. In the first prospective study, teicoplanin at a dose of 400 mg/d was added to the initial empiric therapy of 65 febrile granulocytopenic episodes. When teicoplanin was given because of proven or presumed G…
54	1990	Menichetti F, Del Favero A, Bucaneve G, Aversa F, Fiorio M.	Using teicoplanin for empiric therapy of febrile neutropenic patients with haematological malignancies. Br J Haematol. 1990 Dec;76 Suppl 2:45-8. doi: 10.1111/j.1365-2141.1990.tb07936.x. PMID: 2149052.		YES	The cumulative experience with teicoplanin in treating febrile neutropenic patients included in three different comparative clinical trials conducted at a single institution during a 3-year period, is presented. 152 febrile episodes in 129 neutropenic patients were treated with i.v. teicoplanin (6 mg/kg/d) combined with amikacin (15 mg/kg/d) plus ceftazidime (90 mg/kg/d). The study population com…
55	1990	Bernareggi A, Danese A, Cometti A, Buniva G, Rowland M.	Pharmacokinetics of individual components of teicoplanin in man. J Pharmacokinet Biopharm. 1990 Dec;18(6):525-43. doi: 10.1007/BF01073937. PMID: 2149149.		YES	Teicoplanin is a new antibiotic consisting of closely related glycopeptides. Following an iv bolus of 400 mg teicoplanin, the pharmacokinetics of the individual components A3-1, A2-1, A2-2, A2-3, A2-4, and A2-5 was studied in five healthy volunteers by HPLC. For each subject, plasma and urine data of the individual components were simultaneously fitted by a triexponential disposition model. No si…
56	1990	Greenberg RN.	Treatment of bone, joint, and vascular-access-associated gram-positive bacterial infections with teicoplanin. Antimicrob Agents Chemother. 1990 Dec;34(12):2392-7. doi: 10.1128/aac.34.12.2392. PMID: 2150908; PMCID: PMC172067.	Bone/Joint infection	YES	Teicoplanin, a glycopeptide antibiotic, was evaluated for safety and efficacy in the treatment of vascular-access-associated bacteremias and of bone and joint infections due to susceptible gram-positive organisms. Of 35 patients enrolled, 26 had osteomyelitis, 8 had vascular-access-associated bacteremias, and 1 had a joint infection. A total of 38 gram-positive isolates were identified: 23 Staphy…
57	1990	Catania S, Trinchieri V, Lanzalone CM, Causo T, Allegra C, Catania N, Cirelli A.	Valutazione clinica dell'impiego della teicoplanina nelle infezioni stafilococciche in soggetti immunocompetenti ed immunodepressi [Clinical evaluation of the use of teicoplanin for staphylococcal infections in immunocompetent and immunodepressed patients]. Riv Eur Sci Med Farmacol. 1990 Dec;12(6):319-24. Italian. PMID: 2151886.	Efficient in immunosuppressed patients	No	The authors have evaluated the efficacy and tolerance of teicoplanin against Gram-positive infections in 8 patients (four with endocarditis, one with cholangitis, one with purulent arthritis, one with gathered fistula and one with general pyoderma), arose both in the immunocompetent and immunodepressed subjects. All patients received IM teicoplanin at a dosage of 200-400 mg/die, according to the …
58	1991	Bernareggi A, Borgonovi M, Del Favero A, Rosina R, Gavanaghi L.	Teicoplanin binding in plasma following administration of increasing intravenous doses to healthy volunteers. Eur J Drug Metab Pharmacokinet. 1991;Spec No 3:256-60. PMID: 1840325	Binding to plasma	No	Teicoplanin is a new long half-life glycopeptide antibiotic active against Gram-positive bacteria. Binding to plasma protein can significantly affect the pharmacokinetics of drugs with low extraction ratio, such as teicoplanin; clearance, volume of distribution and half-life of the drug change as the fraction of drug unbound (fu) varies, with obvious clinical implications. In this study, the line…
59	1991	Aquilini D, Bartoloni A, Paradisi F.	Influence of teicoplanin on the chemiluminescence of phagocytosing human granulocytes. J Chemother. 1991 Jan;3 Suppl 1:119-21. PMID: 12041744	No effect on Neutrophils	No	Teicoplanin is a new glycopeptide antibiotic that is structurally related to vancomycin. It is especially active against virtually all gram positive bacteria including methicillin-resistant staphylococci. The aim of this study was to evaluate the influence of teicoplanin on the phagocytosis of human neutrophils, using the chemiluminescence reaction method. We incubated three different concentrati…
60	1991	Piu G, Aresu G, Pautasso M, Garau G, Melis S, Ceccio S, Morini M, Palomba A.	Efficacy of teicoplanin and imipenem on respiratory infections in high risk patients. J Chemother. 1991 Jan;3 Suppl 1:222-3. PMID: 12041770.	Respiratory Infection	No	The efficacy of teicoplanin and imipenem was assayed on microorganisms, mainly hospital opportunistic organisms, resistant to common therapy, isolated from bronchoaspirates of high risk hospitalized patients. Imipenem has shown remarkable activity against all isolated microorganisms with sensitivities ranging from 91.93% against Acinetobacter calcoaceticus to 75.86% against Pseudomonas sp. Teicop…
61	1991	Sanduzzi A, Nani E, Sarno M, Vatrella A, Parrella R, Mattiello A.	Efficacy and safety of teicoplanin in gram-positive pulmonary infections. J Chemother. 1991 Jan;3 Suppl 1:224-6. PMID: 12041771	Respiratory Infection	No	Teicoplanin is a new antibiotic obtained from a culture filtrate of Actinoplanes teichomyceticus with potent activity against aerobic and anaerobic gram-positive bacteria and having a high affinity for healthy or inflamed bronchial mucosa and pulmonary parenchyma. To investigate the efficacy and safety of this drug, we selected 13 patients suffering from lower respiratory tract infections caused …
62	1991	Van der Auwera P, Aoun M, Meunier F	Randomized study of vancomycin versus teicoplanin for the treatment of gram-positive bacterial infections in immunocompromised hosts. Antimicrob Agents Chemother. 1991 Mar;35(3):451-7. doi: 10.1128/aac.35.3.451. PMID: 1828134; PMCID: PMC245031.	Good for in cancer patients	YES	Seventy-four immunocompromised patients with severe infection due to gram-positive organisms were randomized to receive either vancomycin or teicoplanin. Extensive cancer was present in 71 patients, of whom 47 died within a month. The types of infections were 46 bacteremias (39 associated with central catheters), 24 skin and soft tissue infections (3 with bacteremia), and 7 others (mainly broncho…
63	1991	Polk RE.	Anaphylactoid reactions to glycopeptide antibiotics. J Antimicrob Chemother. 1991 Apr;27 Suppl B:17-29. doi: 10.1093/jac/27.suppl_b.17. PMID: 1711520.	Review/No anaphylactic shock	No	Anaphylactoid reactions to vancomycin have been reported consistently since the earliest clinical trials. Signs and symptoms of the reaction, which usually occur during the first dose, can range in severity from mild pruritus and upper body flushing, to dramatic hypotension and cardiovascular arrest. The frequency of the reaction, and its severity, is proportional to the total dose administered a…
64	1991	Davey PG, Williams AH.	A review of the safety profile of teicoplanin. J Antimicrob Chemother. 1991 Apr;27 Suppl B:69-73. doi: 10.1093/jac/27.suppl_b.69. PMID: 1829079.	Safe	YES	Safety of teicoplanin has been assessed in 3377 patients treated in Europe up to the end of June 1990. One or more adverse events were experienced by 10% of patients. Age and teicoplanin dose had no significant effect on the incidence or type of adverse event. In comparative trials the incidence and profile of adverse events to teicoplanin have been similar to those seen with beta-lactam therapy.…
65	1991	Rybak MJ, Lerner SA, Levine DP, Albrecht LM, McNeil PL, Thompson GA, Kenny MT, Yuh L.	Teicoplanin pharmacokinetics in intravenous drug abusers being treated for bacterial endocarditis. Antimicrob Agents Chemother. 1991 Apr;35(4):696-700. doi: 10.1128/aac.35.4.696. PMID: 1829880; PMCID: PMC245081.	Concentration variation	YES	The pharmacokinetics of teicoplanin were determined after multiple 30-min intravenous infusions of 10 to 15 mg/kg every 12 to 24 h in 11 intravenous drug abuse (IVDA) patients being treated for bacterial endocarditis. Multiple serum samples were obtained over 7 to 14 days. Twenty-four-hour urine collections were obtained on days 1 and 5. Serum concentration-time data were analyzed by using multip…
66	1991	Kropec A, Daschner FD.	Penetration into tissues of various drugs active against gram-positive bacteria. J Antimicrob Chemother. 1991 Apr;27 Suppl B:9-15. doi: 10.1093/jac/27.suppl_b.9. PMID: 2055819.	Review/Bone Fat Serum	YES	Gram-positive bacteria are the most important pathogens causing hospital- and community-acquired infections. We therefore reviewed the penetration of various antibiotics active against Gram-positive bacteria including methicillin-resistant Staphylococcus aureus into tissues, where staphylococcal infections are common. Rifampicin reaches heart valve concentrations of 65% of the simultaneous serum …
67	1991	Lang E, Földes M, Marghescu S.	Teicoplanin in the treatment of skin and soft tissue infections: results of a multicentre study. Infection. 1991 May-Jun;19(3):190-4. doi: 10.1007/BF01643252. PMID: 1832418.	Skin/Soft tissue unfections	YES	The clinical efficacy and safety of teicoplanin was studied in hospitalized patients with skin and soft tissue infections. In an open multicentre study 64 patients were treated with teicoplanin i.v. and/or i.m. Predisposing or complicating factors for infection were present in almost 80% of the patients. Teicoplanin was usually given as an initial loading dose of 400 mg (87.1%), or 800 mg (6.5%) …
68	1991	Antony KK, Lewis EW, Kenny MT, Dulworth JK, Brackman MB, Kuzma R, Yuh L, Eller MG, Thompson GA.	Pharmacokinetics and bioavailability of a new formulation of teicoplanin following intravenous and intramuscular administration to humans. J Pharm Sci. 1991 Jun;80(6):605-7. doi: 10.1002/jps.2600800621. PMID: 1834827	New usage formulation	YES	Pharmacokinetics, bioavailability, and local tolerance (at the site of intramuscular administration) of a new formulation of teicoplanin (400 mg/3 mL) were investigated in 24 normal, healthy, male volunteers. A single dose of 6 mg/kg was administered intravenously and intramuscularly using a randomized crossover design. Volunteers and investigator were blinded as to the route of administration; p…
69	1991	Edelstein HE, Oster SE, Chirurgi VA, Karp RA, Cassano KB, McCabe RE.	ntravenous or intramuscular teicoplanin once daily for skin and soft-tissue infections. DICP. 1991 Sep;25(9):914-8. doi: 10.1177/106002809102500901. PMID: 1835223	Teicoplanin is a new glycopeptide antibiotic with potent activity against gram-positive bacteria and pharmacokinetics that allow once daily administration. To study the efficacy and safety of teicoplanin for skin and soft-tissue infections, 75 patients received teicoplanin intravenously (38) or intramuscularly (37, of which 16 were outpatients). Of 62 clinically evaluable patients, 97 percent of …	No	Teicoplanin is a new glycopeptide antibiotic with potent activity against gram-positive bacteria and pharmacokinetics that allow once daily administration. To study the efficacy and safety of teicoplanin for skin and soft-tissue infections, 75 patients received teicoplanin intravenously (38) or intramuscularly (37, of which 16 were outpatients). Of 62 clinically evaluable patients, 97 percent of …
70	1991	Höffler D, Koeppe P, Naumann E, Lang E, Sörgel F.	Pharmacokinetics of teicoplanin in hemodialysis patients. Infection. 1991 Sep-Oct;19(5):324-7. doi: 10.1007/BF01645356. PMID: 1839299	Good for hemodialysis patients	YES	As only insufficient knowledge about the dosage of teicoplanin in hemodialysis patients exists, a clinical trial was performed on 26 patients. An initial dose of 800 mg teicoplanin, followed by doses of 400 mg on day 8 and day 15, was administered. In addition to the common clinical parameters (fever, white blood cell count, C-reactive protein), the plasma concentrations of this substance were de…
71	1991	Nathwani D, Reid TM, Gould IM, Golder D, Smith CC, Douglas JG.	An open study of teicoplanin in the treatment of gram-positive infections.	J Chemother. 1991 Oct;3(5):315-20. doi: 10.1080/1120009x.1991.11739112. PMID: 1839742.	YES	Teicoplanin, a new glycopeptide antibiotic similar to vancomycin, was evaluated in treating 36 hospitalized patients suffering from various Gram-positive infections. The 36 patients received teicoplanin once daily as a mean intravenous injection of 550 mg/day (range 200-800 mg/day). Previous antimicrobial therapy was used in 28% of patients. The mean duration of therapy was 7.5 days (range 3-38 d…
72	1991	Del Favero A, Patoia L, Rosina R, Buniva G, Danese A, Bernareggi A, Molini E, Cavenaghi L.	Pharmacokinetics and tolerability of teicoplanin in healthy volunteers after single increasing doses. Antimicrob Agents Chemother. 1991 Dec;35(12):2551-7. doi: 10.1128/aac.35.12.2551. PMID: 1839759; PMCID: PMC245429.	High dosage	YES	In this double-blind, randomized study, five healthy subjects per group received doses of 15, 20, or 25 mg of teicoplanin per kg of body weight, and one subject per group received a 0.9% NaCl placebo as single intravenous infusion over 30 min. Serial blood samples and urine were collected for 13 days postadministration, and concentrations of teicoplanin were determined by microbiological assay. T…
73	1992	Hughes SP, Strachan E, Miles R, Williams AH.	Teicoplanin in open fractures: a preliminary report. Eur J Surg Suppl. 1992;(567):15-7. PMID: 1381635.	Open fracture	No	The occurrence of infection following open fractures varies with the severity of the fracture and associated soft tissue damage. In order to study the effect of antibiotics given prophylactically, teicoplanin has been used in a prospective study. On admission, fractures were graded according to the severity of the tissue damage: Type I--soft tissue injury less than 1 cm Type II--soft tissue injur…
74	1992	Davey PG, Rowley DR, Phillips GA	Teicoplanin--home therapy for prosthetic joint infections. Eur J Surg Suppl. 1992;(567):23-5. PMID: 1381637	Home Therapy	No	Infection with methicillin-resistant organisms is increasingly common among implanted orthopaedic devices. The organisms involved are often multiresistant to other commonly used antibiotics. Rifampicin resistance is less common at isolation but may develop during treatment unless combination therapy with another drug is employed. However, tolerance of combinations is poor, particularly among elde…
75	1992	Exner K, Lang E, Borsche A, Lemperle G.	Efficacy, tolerability and pharmacokinetics of teicoplanin in patients undergoing breast surgery. Eur J Surg Suppl. 1992;(567):33-8. PMID: 1381641.	Breast surgery	No	In a prospective open trial, 21 female patients undergoing breast surgery received a single intravenous bolus injection of teicoplanin, 400 mg, 30 minutes before the operation. During surgery, (1 hour after teicoplanin administration), samples of breast and fat tissue and serum were collected; 24 hours and 48 hours after dosing, samples of wound exudate were taken. Teicoplanin concentrations were…
76	1992	LeFrock JL, Ristuccia AM, Ristuccia PA, Quenzer RW, Haggerty PG, Allen JE, Lettau LA, Schwartz R, Appleby D.	Teicoplanin in the treatment of bone and joint infections. Teicoplanin Bone and Joint Cooperative Study Group, USA. Eur J Surg Suppl. 1992;(567):9-13. PMID: 1381644.	Bone and Joint	No	Teicoplanin is a new glycopeptide antibiotic with activity against Gram-positive bacteria, including methicillin-resistant organisms. Teicoplanin is administered once daily, either intravenously or intramuscularly. Teicoplanin was given once daily, intravenously or intramuscularly, in the treatment of hospitalized or ambulatory patients with Gram-positive bone or joint infections. A total of 90/9…
77	1992	Smithers JA, Kulmala HK, Thompson GA, Antony KK, Lewis EW, Ruberg SJ, Kenny MT, Dulworth JK, Brackman MA.	Pharmacokinetics of teicoplanin upon multiple-dose intravenous administration of 3, 12, and 30 milligrams per kilogram of body weight to healthy male volunteers. Antimicrob Agents Chemother. 1992 Jan;36(1):115-20. doi: 10.1128/aac.36.1.115. PMID: 1534211; PMCID: PMC189237	Usage	YES	Teicoplanin pharmacokinetics were evaluated after multiple-dose intravenous administration to healthy male volunteers by using a randomized, double-blind, parallel design. Doses of 3, 12, or 30 mg of teicoplanin per kg of body weight were administered every 24 h for 14 days as 60-min constant-rate intravenous infusions. Blood and urine samples were collected over 21 days and analyzed by a microbi…
78	1992	Frye RF, Job ML, Dretler RH, Rosenbaum BJ.	Teicoplanin nephrotoxicity: first case report. Pharmacotherapy. 1992;12(3):240-2. PMID: 1535125.	First case of nephrotoxicity	No	A 71-year-old man with type I diabetes mellitus was admitted to the hospital for the treatment of osteomyelitis of the left great toe secondary to methicillin-resistant Staphylococcus aureus. The patient was enrolled in an investigational protocol and was treated with teicoplanin 1200 mg/day. Following 40 days of treatment, the patient developed both markedly elevated serum creatinine and blood u…
79	1992	Bernareggi A, Borghi A, Borgonovi M, Cavenaghi L, Ferrari P, Vékey K, Zanol M, Zerilli LF.	Teicoplanin metabolism in humans. Antimicrob Agents Chemother. 1992 Aug;36(8):1744-9. doi: 10.1128/aac.36.8.1744. PMID: 1416858; PMCID: PMC192040.	Metabolism	YES	Teicoplanin, a lipoglycopeptide antibiotic, consists of five major components (A2-1 through A2-5), one hydrolysis component (A3-1), and four minor components (RS-1 through RS-4). All the major components contain an N-acyl-beta-D-glucosamine, but they differ in the lengths and branchings of their acyl-aliphatic chains. Previous studies with radiolabeled teicoplanin in rats and humans have shown th…
80	1992	Paradisi F, Corti G.	Which prophylactic regimen for which surgical procedure? Am J Surg. 1992 Oct;164(4A Suppl):2S-5S. doi: 10.1016/s0002-9610(06)80049-8. PMID: 1443355.	Surgery profilactics	No	For optimal prevention of infection subsequent to a surgical intervention, it is necessary to follow a series of general principles, including the classification of the type of surgical intervention, the characteristics of the antibiotic used, and the route and the time of its administration. Moreover, with reference to the different types of surgery, other factors assume importance: the etiology…
81	1992	Kroh UF, Holl T, Feussner KD.	Pharmacokinetics and dosage adjustment of antibiotics during continuous extracorporeal lung assistance and hemofiltration. Artif Organs. 1992 Oct;16(5):457-60. doi: 10.1111/j.1525-1594.1992.tb00323.x. PMID: 10078292. Format:		YES	Fifty-eight patients undergoing continuous volume-controlled hemofiltration (CVHF) and extracorporeal lung assistance (ECLA) received drug therapy determined by use of a new predictive algorithm in a validation study. Amikacin, netilmicin, tobramycin, ceftriaxone, vancomycin, and teicoplanin doses were given as predicted from clinical parameters. Corrections were necessary in 15 cases (e.g., CVHF…
82	1992	Smithers JA, Thompson GA, Kenny MT, Dulworth JK, Kulmala HK, Lewis EW, Ruberg SJ, Shapiro BE, Keane WF, Halstenson CE.	Applicability of teicoplanin dosage adjustment guidelines for renally impaired patients over the range of 3 to 30 mg kg-1. Biopharm Drug Dispos. 1992 Nov;13(8):571-81. doi: 10.1002/bdd.2510130803. PMID: 1421051	Renal	No	The pharmacokinetics of teicoplanin were investigated in 13 subjects with various degrees of renal impairment using a randomized two-period crossover design; 11 subjects completed both periods. Doses of 3 and 30 mg kg-1 were administered as single dose, 60-min constant rate intravenous infusions. Blood samples were obtained over 28 days and urine was collected over 48 h. Serum and urine were anal…
83	1993	Naruse N, Oka M, Konishi M, Oki T.	New antiviral antibiotics, kistamicins A and B. II. Structure determination. J Antibiot (Tokyo). 1993 Dec;46(12):1812-8. doi: 10.7164/antibiotics.46.1812. PMID: 8294238	Glycopeptide antiviral	YES	The structures of antiviral antibiotics kistamicins A and B have been determined by a combination of chemical degradation and spectral analysis. They are commonly composed of D-tyrosine, 3,5-dihydrophenylglycine, a biphenyl ether bis-amino acid, and a diphenyl substituted indole tris-amino acid, forming a tricyclic ring structure. Kistamicin B possessed a phenethylamide at the amino terminal of k…
84	1993	Naruse N, Tenmyo O, Kobaru S, Hatori M, Tomita K, Hamagishi Y, Oki T.	New antiviral antibiotics, kistamicins A and B. I. Taxonomy, production, isolation, physico-chemical properties and biological activities. J Antibiot (Tokyo). 1993 Dec;46(12):1804-11. doi: 10.7164/antibiotics.46.1804. PMID: 8294237.	Glycopeptide antiviral	YES	A new strain of Microtetraspora parvosata subsp. kistnae subsp. nov. (ATCC 55076) was found to produce new antiviral antibiotics, designated kistamicins A and B. These antibiotics exhibited activity against influenza virus type A and moderate activity against Gram-positive bacteria.
85	1993	Cazzola M, Matera MG, Santangelo G, Lampa E, Angrisani M, Loffreda A, Rossi F.	Effects of some cephalosporins and teicoplanin on platelet aggregation. Int J Clin Pharmacol Res. 1993;13(2):69-73. PMID: 8354591		No	Antibiotics may interfere with platelet (PLT) function, and beta-lactam antibiotics may interact with PLT aggregation, by inhibiting the binding of agonists of this aggregation (such as ADP and collagen) to specific receptor sites. In this study we have evaluated the relative in-vitro antiplatelet effects of some old and new cephalosporins (cefonicid, ceftazidime, ceftriaxone, cefotaxime, cefurox…
86	1993	Presterl E, Graninger W, Georgopoulos A. The efficacy of teicoplanin in the treatment of endocarditis caused by gram-positive bacteria.	The efficacy of teicoplanin in the treatment of endocarditis caused by gram-positive bacteria. J Antimicrob Chemother. 1993 May;31(5):755-66. doi: 10.1093/jac/31.5.755. PMID: 8335503.	Endocarditis treatment	No	Twenty-six patients with endocarditis caused by Streptococcus viridans (n = 12), Enterococcus faecalis (n = 5), Streptococcus bovis (n = 2), Staphylococcus aureus (n = 3) and Staphylococcus epidermidis (n = 4) were treated with teicoplanin at a dose of 600 mg/day in patients with normal renal function (creatinine clearance 80-120 mL/min) and at a dose of 400 mg/day in patients with moderately imp…
87	1993	Weinberg WG. Safety and efficacy of teicoplanin for bone and joint infections: results of a community-based trial.	Safety and efficacy of teicoplanin for bone and joint infections: results of a community-based trial. South Med J. 1993 Aug;86(8):891-7. doi: 10.1097/00007611-199308000-00009. PMID: 8351549	Bone and Joint	YES	To evaluate the efficacy and safety of teicoplanin in the treatment of gram-positive bone and joint infections, parenteral teicoplanin was used once daily in an average dose of 10.1 mg/kg (range 6 to 12 mg/kg) after loading to treat patients with acute or chronic osteomyelitis and septic arthritis. From the 66 patients who met criteria for initial enrollment, 60 gram-positive isolates were recove…
88	1993	Fanos V, Khoory BJ, Danieli D, Padovani EM.	Sepsi da stafilococco nel neonato: terapia con teicoplanina [Staphylococcal infection in the newborn: teicoplanin therapy]. Pediatr Med Chir. 1993 Nov-Dec;15(6):579-82. Italian. PMID: 8197017.	Neonates	No	Infections caused by Gram-positive bacteria, particularly in neonatal patients, have increased dramatically over the past 10 years. In the present study 19 newborns (7 at term, 12 preterm) with proven staphylococcal infection were treated with teicoplanin, after a previous ineffective antibiotic treatment (amikacin+oxacillin or third-generation cephalosporin). Bacterial eradication and clinical c…
89	1993	de Lalla F, Novelli A, Pellizzer G, Milocchi F, Viola R, Rigon A, Stecca C, Dal Pizzol V, Fallani S, Periti P.	Regional and systemic prophylaxis with teicoplanin in monolateral and bilateral total knee replacement procedures: study of pharmacokinetics and tissue penetration. Antimicrob Agents Chemother. 1993 Dec;37(12):2693-8. doi: 10.1128/aac.37.12.2693. PMID: 8109937; PMCID: PMC192781.	Penetration to Knee	YES	Twenty-four patients undergoing monolateral or bilateral total knee replacement (TKR) procedures were randomized to receive teicoplanin (T) either systemically or regionally. Subjects scheduled for systemic prophylaxis and undergoing monolateral (six patients) or bilateral (five patients) TKR received a single 800-mg dose of T in 100 ml of saline as a 5-min infusion into a forearm vein 2.5 h befo…
90	1994	Brogden RN, Peters DH.	Teicoplanin. A reappraisal of its antimicrobial activity, pharmacokinetic properties and therapeutic efficacy. Drugs. 1994 May;47(5):823-54. Doi: 10.2165/00003495-199447050-00008.		No	Since an earlier review in the Journal substantial additional data have accumulated, further clarifying the in vitro activity, pharmacokinetic profile, clinical efficacy and tolerability of teicoplanin. Recent therapeutic trials confirm the efficacy of teicoplanin in the treatment of microbiologically confirmed Gram-positive infections, including septicaemia, endocarditis, and infections of skin …
91	1994	Dazzi C, Licheri S, Sias F, Secci L, Daniele GM.	La teicoplanina nella profilassi delle infezioni della ferita in chirurgia ambulatoriale maggiore [Teicoplanin in the prevention of wound infections in major ambulatory surgery]. Ann Ital Chir. 1994 Jan-Feb;65(1):121-3. Italian. PMID: 7978737	Ambulatory Surgery Prevention	No	Wound infection is a frequent complication and is related to various parameters: type of surgery, patient's age, nutritional status, associated diseases, length of surgery and hospital stay, use of prosthesis and drainage and finally surgeon's ability. The frequency of wound infection is reported between 1.5%-5.1% after "clean surgery" and the greatest source of microbial contamination is due to …
92	1994	Avril M, Hartmann O, Valteau-Couanet D, Brugieres L, Kalifa C, Lemerle J.	Antiinfective prophylaxis with ceftazidime and teicoplanin in children undergoing high-dose chemotherapy and bone marrow transplantation. Pediatr Hematol Oncol. 1994 Jan-Feb;11(1):63-73. doi: 10.3109/08880019409141902. PMID: 8155502.	Antichemotherapy profilaxis in children	YES	Sixty children treated for solid tumors with high-dose chemotherapy followed by bone marrow transplantation were randomly assigned to one of two antibiotic protocols. Group A received prophylaxis consisting of ceftazidime plus teicoplanin beginning before the onset of aplasia and fever; group B received exactly the same antibiotic regimen but beginning at the onset of fever. The two groups were c…
93	1994	Rolston KV, Nguyen H, Amos G, Elting L, Fainstein V, Bodey GP.	A randomized double-blind trial of vancomycin versus teicoplanin for the treatment of gram-positive bacteremia in patients with cancer. J Infect Dis. 1994 Feb;169(2):350-5. doi: 10.1093/infdis/169.2.350. PMID: 8106768.	In cancer	YES	In a prospective, randomized, double-blind study comparing teicoplanin and vancomycin for the treatment of gram-positive bacteremias in neutropenic patients, teicoplanin was given at 6 mg/kg of body weight every 24 h intravenously (i.v.) after initial loading every 12 h for three doses, while vancomycin was administered at 15 mg/kg every 12 h i.v. At enrollment, both groups were comparable in age…
94	1994	Wilson AP, Grüneberg RN, Neu H.	A critical review of the dosage of teicoplanin in Europe and the USA. Int J Antimicrob Agents. 1994 Apr;4 Suppl 1:1-30. doi: 10.1016/0924-8579(94)90049-3. PMID: 18611626	VERY GOOD REVIEW	YES	The glycopeptide antibiotic, teicoplanin, is increasingly used in Europe in the treatment of Gram-positive infection. It is administered as a bolus once daily, it has little potential for nephrotoxicity, and serum monitoring is usually unnecessary. However, poor results were reported in early trials at a daily dose of 200 mg and, more recently, at 400 mg/day in monotherapy of staphylococcal endoc…
95	1994	Butler DR, Kuhn RJ, Chandler MH	Pharmacokinetics of anti-infective agents in paediatric patients. Clin Pharmacokinet. 1994 May;26(5):374-95. doi: 10.2165/00003088-199426050-00005. PMID: 8055682.	Pediatric patients	No	Various differences in drug disposition exist between children and adults. For example, the volume of distribution (Vd) for many drugs is larger in children than in adults. Other parameters, including excretion and elimination may be altered in children compared with adults. The penicillins and cephalosporins are used commonly for the treatment of infection in paediatric patients. The increased V…
96	1994	Bouffet E, Fuhrmann C, Frappaz D, Couillioud D, Artiges V, Charra C, Bouhour D, Brunat Mentigny M.	Once daily antibiotic regimen in paediatric oncology. Arch Dis Child. 1994 Jun;70(6):484-7. doi: 10.1136/adc.70.6.484. PMID: 8048816; PMCID: PMC1029865.	Pediatric Oncology	YES	The feasibility and efficacy of a once daily antibiotic regimen were assessed in children with malignant tumours. Over a 44 month period, 296 febrile episodes were treated with a regimen of once daily ceftriaxone-amikacin (and teicoplanin or vancomycin if the patient had a central line). The treatment was successful in 272 (92%) episodes without modification of the antibiotic regimen, and only on…
97	1994	Wilson AP, Grüneberg RN.	Use of teicoplanin in community medicine. Eur J Clin Microbiol Infect Dis. 1994 Sep;13(9):701-10. doi: 10.1007/BF02276052. PMID: 7843174	Review	No	Administration of parenteral antibiotics to outpatients is increasingly used to reduce hospital costs, to reduce loss of earnings for the patient and to improve the quality of life in patients requiring prolonged antibiotic treatment. The glycopeptides are required for treatment of infections caused by methicillin resistant staphylococci and some enterococci, or for treatment of patients allergic…
98	1994	Trautmann M, Wiedeck H, Ruhnke M, Oethinger M, Marre R.	Teicoplanin: 10 years of clinical experience. Infection. 1994 Nov-Dec;22(6):430-6. doi: 10.1007/BF01715507. PMID: 7698846.	Review	YES	The teichomycin antibiotics have been discovered and chemically purified in the late 1970s. Teicoplanin, one of the major derivatives of this group, has been introduced into clinical use in 1984. In Germany, teicoplanin was licensed in 1988 and now ranks among the antimicrobial agents most frequently used in intensive care units. Due to its reduced rate of side effects compared to vancomycin, its…
99	1994	Ratto GB, Fantino G, Tassara E, Angelini M, Spessa E, Parodi A.	Long-term antimicrobial prophylaxis in lung cancer surgery: correlation between microbiological findings and empyema development. Lung Cancer. 1994 Dec;11(5-6):345-52. doi: 10.1016/0169-5002(94)92163-6. PMID: 7704492.		YES	This study was planned in order to determine the value of antimicrobial prophylaxis in preventing post-operative empyema in patients undergoing lung cancer surgery. Two-hundred consecutive subjects operated upon for lung cancer received teicoplanin and aztreonam, starting at the induction of anesthesia and lasting until removal of the pleural drains. Cultures for aerobic and anaerobic bacteria we…
100	1994	Fernández Guerrero ML, de Górgolas M, Fernández Roblas R, Campos JM.	Treatment of cerebrospinal fluid shunt infections with teicoplanin. Eur J Clin Microbiol Infect Dis. 1994 Dec;13(12):1056-8. doi: 10.1007/BF02111827. PMID: 7889968.	Cerebrospinal Fluid Shunt	YES	Intraventricular teicoplanin 10-15 mg was administered daily to three patients with cerebrospinal fluid (CSF) shunt infections due to Staphylococcus epidermidis and Enterococcus faecalis. Teicoplanin concentrations in CSF 24 h after intrathecal injection of the drug exceeded four- to eight-fold the MICs for the infecting microorganisms. CSF cultures rapidly became negative and shunt devices were …
101	1995	Yu DK, Nordbrock E, Hutcheson SJ, Lewis EW, Sullivan W, Bhargava VO, Weir SJ.	Population pharmacokinetics of teicoplanin in patients with endocarditis. J Pharmacokinet Biopharm. 1995 Feb;23(1):25-39. doi: 10.1007/BF02353784. PMID: 8576842		YES	Teicoplanin is a new glycopeptide antibiotic, active against aerobic and anaerobic gram-positive bacteria. The drug is intended for the treatment of systemic infections including endocarditis. In two U.S. clinical safety and efficacy trials, loading doses of 6 to 30 mg/kg doses of teicoplanin were administered initially to 197 patients, followed by once-a-day treatment of approximately the same d…
102	1995	Spencer CM, Bryson HM.	Teicoplanin. A pharmacoeconomic evaluation of its use in the treatment of gram-positive infections. Pharmacoeconomics. 1995 Apr;7(4):357-74. doi: 10.2165/00019053-199507040-00009. PMID: 10155323.	Economy efficient	No	Teicoplanin, a glycopeptide antibiotic, is active against Gram-positive organisms, including methicillin-resistant staphylococci. It has demonstrated similar efficacy to vancomycin in the treatment of Gram-positive infections in febrile patients with neutropenia; fewer comparative data are available in patients with other infection types. Compared with vancomycin, teicoplanin is associated with l…
103	1995	Graninger W, Wenisch C, Wiesinger E, Menschik M, Karimi J, Presterl E.	Experience with outpatient intravenous teicoplanin therapy for chronic osteomyelitis. Eur J Clin Microbiol Infect Dis. 1995 Jul;14(7):643-7. doi: 10.1007/BF01690746. PMID: 7588858.		No	Thirty-seven patients with acute exacerbations of chronic osteomyelitis caused by methicillin-susceptible Staphylococcus aureus (n = 13), methicillin-resistant Staphylococcus aureus (n = 12), methicillin-susceptible coagulase-negative staphylococci (n = 9), methicillin-resistant coagulase-negative staphylococci (n = 1) and enterococci (n = 2) were treated intravenously with teicoplanin. After a l…
104	1995	de Lalla F, Tramarin A.	A risk-benefit assessment of teicoplanin in the treatment of infections. Drug Saf. 1995 Nov;13(5):317-28. doi: 10.2165/00002018-199513050-00005. PMID: 8785019.	GOOD REVIEW	YES	Teicoplanin is a glycopeptide antibiotic whose activity is selectively oriented against Gram-positive aerobic and anaerobic bacteria, including Staphylococcus aureus, coagulase-negative staphylococci, Clostridium difficile, Peptostreptococcus spp. and Corynebacterium jeikeium; such activity is affected by neither methicillin resistance nor beta-lactamase production. Teicoplanin is not significant…
105	1996	MacGowan A, White L, Reeves D, Harding I.	Retrospective review of serum teicoplanin concentrations in clinical trials and their relationship to clinical outcome. J Infect Chemother. 1996;2(4):197-208. doi: 10.1007/BF02355116. Epub 2014 Apr 5. PMID: 29681369.	Review/Serum concentration	YES	Twenty-five published clinical studies were reviewed in which teicoplanin serum concentrations were determined. A variety of assay methods were used, including bioassay, solid phase enzyme receptor assay, HPLC and immunoassay, and in some studies, more than 1 methodology was used. Fourteen studies gave sufficient data on the method of assay, timing of assays relative to dosage or during therapy, …
106	1996	Steer JA, Papini RP, Wilson AP, Dhillon S, Hichens MF, McGrouther DA, Frame JD, Parkhouse N.	Pharmacokinetics of a single dose of teicoplanin in burn patients. J Antimicrob Chemother. 1996 Mar;37(3):545-53. doi: 10.1093/jac/37.3.545. PMID: 9182111.	Burn	YES	Patients with severe burns are susceptible to infection with Gram-positive organisms including methicillin-resistant Staphylococcus aureus, and often require higher antibiotic dosages compared with other patients. This study examined the pharmacokinetics of a single iv dose of teicoplanin (12 mg/kg) in 15 adults and five children with severe burns. Adults were aged 21-82 years with a median total…
107	1996	Dacquet V.	Treatment of bone and joint infection with teicoplanin: a retrospective analysis of 50 cases. Int J Antimicrob Agents. 1996 May;7(1):49-51. doi: 10.1016/0924-8579(96)00009-x. PMID: 18611735.	Bone and Joint	No	The effectiveness and safety of teicoplanin, 400 mg/day, in combination with other antibiotics in the treatment of bone and joint infections was examined in a retrospective review of 50 cases (most commonly sepsis, osteitis and septic arthritis) treated at one hospital between 1988 and 1994. Previous antibiotic treatment had failed in 36 cases. Patients received teicoplanin and 1-3 concurrent ant…
108	1996	Dufort G, Ventura C, Olivé T, Ortega JJ.	Teicoplanin pharmacokinetics in pediatric patients. Pediatr Infect Dis J. 1996 Jun;15(6):494-8. doi: 10.1097/00006454-199606000-00005. PMID: 8783345.	Pediatric	No	Background: The incidence of methicillin-resistant Gram-positive bacteria infections in febrile neutropenic children is high. Teicoplanin is an alternative treatment to vancomycin in these patients but few pharmacokinetic studies of teicoplanin in children have been conducted and optimal dosages have not been well-established. Objectives: To assess the pharmacokinetics of teicoplanin in combinati…
109	1996	Wilson AP, Gaya H.	Treatment of endocarditis with teicoplanin: a retrospective analysis of 104 cases. J Antimicrob Chemother. 1996 Sep;38(3):507-21. doi: 10.1093/jac/38.3.507. PMID: 8889725.	Endocarditis treatment	YES	Infective endocarditis is an uncommon disease but retains a high mortality. Glycopeptides are used for patients with resistant pathogens, those allergic to penicillins or for those outside the hospital. The once daily administration of teicoplanin and its low toxicity suggest that it would be suitable for use in the long courses required for endocarditis. However, the dosage and combinations to b…
110	1996	Ley BE, Jalil N, McIntosh J, Smart A, Wilson M, Foot AB, Millar MR.	Bolus or infusion teicoplanin for intravascular catheter associated infections in immunocompromised patients? J Antimicrob Chemother. 1996 Dec;38(6):1091-5. doi: 10.1093/jac/38.6.1091. PMID: 9023659.	Fail to treat CoNS	YES	An unexpected low efficacy of teicoplanin in the treatment of coagulase negative staphylococcal (CNS) infections on a regional Bone Marrow Transplant (BMT) Unit led to a retrospective study. CNS infections treated with gylcopeptides in BMT patients with in-dwelling central venous lines between May 1990 and May 1995 were reviewed. Efficacy rates of 50% for teicoplanin compared with 80% for vancomy…
111	1997	Graninger W, Presterl E, Wenisch C, Schwameis E, Breyer S, Vukovich T.	Management of serious staphylococcal infections in the outpatient setting. Drugs. 1997;54 Suppl 6:21-8. doi: 10.2165/00003495-199700546-00006. PMID: 9474478	Outpatient treatment	YES	Patients with serious staphylococcal infections, e.g. endocarditis and osteomyelitis, need prompt and prolonged parenteral antibiotic treatment to ensure eradication of the causative pathogen. The major cost in the treatment of these infections is the long period of hospitalisation required for the administration of intravenous antibiotics. To shorten the hospitalisation period, outpatient treatm…
112	1997	Miglioli PA, Merlo F, Fabbri A, Padrini R.	Teicoplanin concentrations in serum, pericardium, pericardial fluid and thoracic wall fat in patients undergoing cardio-pulmonary bypass surgery. J Antimicrob Chemother. 1997 Feb;39(2):229-33. doi: 10.1093/jac/39.2.229. PMID: 9069544.	Thoratic fat concentration	YES	The concentrations of teicoplanin in serum, pericardium, pericardial fluid and thoracic wall fat were measured in patients undergoing cardio-pulmonary bypass (CPB) after the administration of a single i.v. 12 mg/kg dose. Five minutes after the start of CPB, teicoplanin serum concentrations decreased by, on average, 35% (95% confidence interval (CI): 28-42%) and remained significantly lower than t…
113	1997	Martin C, Bourget P, Alaya M, Sertin A, Atlani C, Ennabli K, Said R	Teicoplanin in cardiac surgery: intraoperative pharmacokinetics and concentrations in cardiac and mediastinal tissues. Antimicrob Agents Chemother. 1997 May;41(5):1150-5. doi: 10.1128/AAC.41.5.1150. PMID: 9145887; PMCID: PMC163868.	Open Heart Surgery	YES	The concentrations of teicoplanin in the sera and mediastinal and heart tissues of 23 patients undergoing cardiac surgery were measured after two regimens of teicoplanin administration. Intraoperative pharmacokinetic parameters were also obtained. Patients were randomized into two groups. Those in group 1 were given teicoplanin at 6 mg x kg(-1) intravenously at the time of induction of anesthesia…
114	1997	Fanos V, Kacet N, Mosconi G.	A review of teicoplanin in the treatment of serious neonatal infections. Eur J Pediatr. 1997 Jun;156(6):423-7. doi: 10.1007/s004310050629. PMID: 9208233		YES	Gram-positive bacteria, notably coagulase negative staphylococci, have become an important cause of infection in neonates. Furthermore, many of these pathogens are now resistant to multiple antibacterial agents. Teicoplanin, a glycopeptide antibiotic, is active against a broad range of Gram-positive pathogens, including methicillin-resistant staphylococci. It has advantages over vancomycin in ter…
115	1997	Reed MD, Yamashita TS, Myers CM, Blumer JL	The pharmacokinetics of teicoplanin in infants and children. J Antimicrob Chemother. 1997 Jun;39(6):789-96. doi: 10.1093/jac/39.6.789. PMID: 9222049		YES	The pharmacokinetics of teicoplanin were assessed after a single dose and under multidose conditions in 12 infants and children. Study patients ranged in age from 2.4 to 11 years. Each patient received teicoplanin 6 mg/kg body weight given intravenously over 20-30 min, once daily for five consecutive days. Multiple timed blood and urine samples were obtained over the 6 day sampling period and wer…
116	1997	Frank UK, Schmidt-Eisenlohr E, Mlangeni D, Schindler M, Hoh A, Beyersdorf F, Daschner FD.	Penetration of teicoplanin into heart valves and subcutaneous and muscle tissues of patients undergoing open-heart surgery. Antimicrob Agents Chemother. 1997 Nov;41(11):2559-61. doi: 10.1128/AAC.41.11.2559. PMID: 9371368; PMCID: PMC164163	Heart, muscle, subcutaneous tissue	YES	Penetration of teicoplanin into serum, heart valves, and subcutaneous and muscle tissues was determined in 22 patients undergoing open-heart surgery. Each patient received 12 mg of teicoplanin per kg of body weight as a 30-min intravenous infusion preoperatively. Within 10 h, serum concentrations of teicoplanin declined from 43.1 to 2.8 microg/ml. Teicoplanin concentrations in subcutaneous tissue…
117	1998	Donati L, Periti P, Andreassi A, Dioguardi D, Gliori A, Landi G, Magliacani G, Marinelli LF, Masellis M, Barachini P, Micali G, Papadia F, Rapisarda V, Savoia A, Bersieri M, D'Arpa N, De Bellis A, Di Lonardo A, Faggiano G, Gianfaldoni R, Magliano E, Marasco L, Novelli A, Ranno R, Zermani R, et al.	Increased burn patient survival with once-a-day high dose teicoplanin and netilmicin. An Italian multicenter study. J Chemother. 1998 Feb;10(1):47-57. doi: 10.1179/joc.1998.10.1.47. PMID: 9531075.	Burn Patients	No	This is the final report of a large, controlled, multicenter Italian study on immuno- and chemotherapy in adult patients with burns affecting 20 to 95% of total body surface area (mean 35%). The antibiotic treatment of burn patients consisted of topical silver sulfadiazine, short-term antimicrobial chemoprophylaxis with pefloxacin (800 mg i.v. qd) for the first 4 days and polychemotherapy with te…
118	1998	MacConnachie AM.	Teicoplanin (Targocid, Hoechst Marion Roussel): a new glycopeptide antibiotic.	TARGOCID	No	Intensive Crit Care Nurs. 1997 Oct;13(5):308-9. doi: 10.1016/s0964-3397(97)80510-1. PMID: 9538718.
119	1998	Degraeuwe PL, Beuman GH, van Tiel FH, Maertzdorf WJ, Blanco CE.	Use of teicoplanin in preterm neonates with staphylococcal late-onset neonatal sepsis. Biol Neonate. 1998;73(5):287-94. doi: 10.1159/000013987. PMID: 9573458	Neonates	No	Objective: To study the clinical pharmacology of teicoplanin in babies admitted to a newborn intensive care unit, by monitoring serum levels, efficacy and potential side effects. Methods: An open, nonrandomized descriptive study was performed in the neonatal intensive and high care unit of the University Hospital Maastricht, The Netherlands. Twenty-three preterm neonates, gestational age ranging …
120	1998	South R. Retrospective study of teicoplanin as home continuation of hospital-initiated therapy.	Retrospective study of teicoplanin as home continuation of hospital-initiated therapy. Int J Antimicrob Agents. 1998 Feb;9(4):219-25. doi: 10.1016/s0924-8579(97)00054-x. PMID: 9573491.	Outside Hospital usage	YES	Data were collected retrospectively on 69 cases of infection in 57 patients who had received teicoplanin on a non-inpatient basis for at least part of a course of therapy. A total of 52 records related to patients who were undergoing treatment for a hematological malignancy, most of whom had central venous catheter infection or catheter-related septicemia. Eleven cases were related to the treatme…
121	1998	Periti P, Mini E, Mosconi G.	Antimicrobial prophylaxis in orthopaedic surgery: the role of teicoplanin. J Antimicrob Chemother. 1998 Mar;41(3):329-40. doi: 10.1093/jac/41.3.329. Erratum in: J Antimicrob Chemother 1998 Dec;42(6):840. Erratum in: J Antimicrob Chemother 1998 Nov;42(5):682. PMID: 9578159.	Ortopaedic surgery	No	Orthopaedic joint replacement is generally considered 'clean' surgery characterized by a low incidence of infection. In recent years the use of a clean theatre environment, high local concentrations of antibiotic in the cement and systemic antibiotic prophylaxis have been recognized as important measures to reduce infection rates significantly, and this has been supported by clinical trials. Stap…
122	1998	Davies JM.	A review of the use of teicoplanin in haematological malignancy. Eur J Haematol Suppl. 1998;62:2-5. doi: 10.1111/j.1600-0609.1997.tb01701.x. PMID: 9658685.	Review/Usage in cancer	YES	Factors determining the change in patterns of antibiotic use in patients with haematological malignancies include the growing numbers of infections caused by Gram-positive pathogens, the increasing reliance on indwelling catheters, and strategic movement away from inpatient therapy towards day-case and non-inpatient therapy. The suitability of teicoplanin in this context is examined. The indicati…
123	1998	Kinsey SE.	Experience with teicoplanin in non-inpatient therapy in children with central line infections. Eur J Haematol Suppl. 1998;62:11-4. doi: 10.1111/j.1600-0609.1997.tb01703.x. PMID: 9658687.	Review/Non-inpatient therapy	YES	Indwelling intravenous catheters are an invaluable part of the curative therapy or terminal care of children with haematological malignancies. The increase in their use has been paralleled by an increase in Gram-positive infections, however. This article provides an overview of non-inpatient treatment of central line infections using teicoplanin. The main drivers for considering non-inpatient the…
124	1998	McCarthy A, Rao JS, Byrne M, Breatnach F, O'Meara CA.	Central venous catheter infections treated with teicoplanin. Eur J Haematol Suppl. 1998;62:15-7. doi: 10.1111/j.1600-0609.1997.tb01704.x. PMID: 9658688.		No	A novel way of using teicoplanin in situ to treat central venous catheters is described. Profound immunosuppression and the fact that the lines remain indwelling for long periods are two of the main reasons for these infections. In children it is also difficult to prevent these lines being played with, which increases the likelihood of infection. The different types of infection that can occur in…
125	1998	Briggs MC, McDonald P, Bourke R, Smith G, McGalliard JN, Wong D.	Intravitreal penetration of teicoplanin. Eye (Lond). 1998;12 ( Pt 2):252-5. doi: 10.1038/eye.1998.59. PMID: 9683949	Eye penetration/Poor	No	Teicoplanin is a glycopeptide antibiotic, similar to vancomycin, but safer and better tolerated. The purpose of this study was to evaluate the penetration of teicoplanin into the vitreous when administered topically and intravenously. Twenty-five patients undergoing routine vitrectomy were recruited. Twenty were given intravenous teicoplanin: five 1 h pre-operatively, five 12 h pre-operatively, f…
126	1998	MacGowan AP.	Pharmacodynamics, pharmacokinetics, and therapeutic drug monitoring of glycopeptides. Ther Drug Monit. 1998 Oct;20(5):473-7. doi: 10.1097/00007691-199810000-00005. PMID: 9780121.	Review	No	The glycopeptide antibacterial drugs, vancomycin and teicoplanin, are widely used in hospitals for therapy of severe or multiresistant infection that has a positive results on Gram's stain test. Although vancomycin resistance is common in some hospital-acquired Enterococcus sp and resistance to teicoplanin occurs among Staphylococci sp glycopeptides remain the cornerstone of therapy for infection…
127	1998	Parker SE, Nathwani D, O'Reilly D, Parkinson S, Davey PG.	Evaluation of the impact of non-inpatient i.v. antibiotic treatment for acute infections on the hospital, primary care services and the patient. J Antimicrob Chemother. 1998 Sep;42(3):373-80. doi: 10.1093/jac/42.3.373. PMID: 9786477.	Non-inpatient	No	The aim of this study was to assess the feasibility of providing i.v. antibiotic therapy outside hospital. The main outcome measures were the direct costs of providing i.v. antibiotic therapy in the community compared with standard hospital treatment and the perceptions of patients and General Practitioners (GPs). A total of 29 patients entered the study, of whom 15 received teicoplanin and 14 ce…
128	1998	Aarons L, Rowland M, Khan A, Taborelli G, Ferrea G, Tarantino V, Fioredda F, Rosina-Parenti R, Cavenaghi L, Borgonovi M.	Plasma and tonsillar tissue pharmacokinetics of teicoplanin following intramuscular administration to children. Eur J Pharm Sci. 1998 Oct;6(4):265-70. doi: 10.1016/s0928-0987(97)10015-x. PMID: 9795079	Tonsillar tissue	No	The population pharmacokinetics of teicoplanin in plasma and tonsillar tissue in children was determined following intramuscular administration. Thirty seven patients in all received either a single 5 mg/kg dose; 2 doses of 5 mg/kg, 12 h apart; 3 doses of 5 mg/kg, 12 h apart; or, a single 10 mg/kg dose. Limited data, comprising a maximum of 2 blood samples and 1 tonsillar sample were taken from e…
129	1998	Fanos V, Mussap M, Khoory BJ, Vecchini S, Plebani M, Benini D.	Renal tolerability of teicoplanin in a case of neonatal overdose. J Chemother. 1998 Oct;10(5):381-4. doi: 10.1179/joc.1998.10.5.381. PMID: 9822356	Neonates	No	The literature does not contain reports regarding teicoplanin overdose in newborns. In a neonate with a history of recent postasphyctic acute renal failure which recovered within 7 days of life, antibiotic therapy with teicoplanin was started for sepsis due to Staphylococcus hominis. However, for 5 days the dosage was excessive (20 mg/kg twice daily instead of an initial dose of 16 mg/kg and then…
130	1998	Pittet D, Harding I.	Infective endocarditis and glycopeptides. J Infect. 1998 Sep;37(2):127-35. doi: 10.1016/s0163-4453(98)80166-7. PMID: 9821086.	Infective endocarditis	No	Background: Despite the number of antibacterial agents currently available, endocarditis remains a difficult disease to treat and the mortality rate has not fallen in recent years. The glycopeptides have good activity against the Gram-positive bacteria commonly implicated in endocarditis (staphylococci, both coagulase-positive and negative; enterococci and streptococci). Objectives: To assess the…
131	1998	Nehrer S, Thalhammer F, Schwameis E, Breyer S, Kotz R.	Teicoplanin in the prevention of infection in total hip replacement. Arch Orthop Trauma Surg. 1998;118(1-2):32-6. doi: 10.1007/s004020050306. PMID: 9833102	Hip Joint Infection	No	Perioperative antibiotic prophylaxis has been shown to be effective in reducing postoperative wound infections. The rising incidence of infections secondary to methicillin-resistant strains of Staphylococcus aureus. S. epidermidis and S. enterococcal prompted us to administer Teicoplanin to infection in elective total joint arthroplasty. In 111 patients Teicoplanin was given in a single intraveno…
132	1999	Vázquez L, Encinas MP, Morín LS, Vilches P, Gutiérrez N, García-Sanz R, Caballero D, Hurlé AD.	Randomized prospective study comparing cost-effectiveness of teicoplanin and vancomycin as second-line empiric therapy for infection in neutropenic patients. Haematologica. 1999 Mar;84(3):231-6. PMID: 10189388		No	Background and objective: The current health-care philosophy dictates that new therapies should always be evaluated for their economic impact. Along with acquisition cost, the cost of delivery, monitoring, adverse effects and treatment failure must also be considered when determining the total cost of therapy. These auxiliary costs can be significant and greatly alter the overall cost of a drug t…
133	1999	Bantar C, Durlach R, Nicola F, Freuler C, Bonvehí P, Vazquez R, Smayevsky J.	Efficacy and pharmacodynamics of teicoplanin given daily during the first 3 days and then on alternate days for methicillin-resistant Staphylococcus aureus infections. J Antimicrob Chemother. 1999 May;43(5):737-40. doi: 10.1093/jac/43.5.737. PMID: 10382901	1 effective pneumoniae	YES	Fifteen evaluable patients (mean age, 67 years) were enrolled to assess the efficacy of teicoplanin, 6 mg/kg given daily during the first 3 days and then on alternate days, for the treatment of methicillin-resistant Staphylococcus aureus (MRSA) infections. Eight patients had soft tissue infections, four catheter-associated bacteraemia, two osteomyelitis and one pneumonia. Clinical cure was observ…
134	1999	Sánchez A, López-Herce J, Cueto E, Carrillo A, Moral R.	Teicoplanin pharmacokinetics in critically ill paediatric patients. J Antimicrob Chemother. 1999 Sep;44(3):407-9. doi: 10.1093/jac/44.3.407. PMID: 10511412.	Critically ill paediatric patients	No	Twenty-one critically ill children aged between 7 days and 12 years were treated with teicoplanin (three loading dosages of 10 mg/kg at 12 h intervals, followed by a maintenance dosage of 10 mg/kg/day). Serum teicoplanin concentrations were monitored by HPLC. Mean concentrations in plasma 30 min after drug administration were 20 +/- 16.1 mg/L. The volume of distribution was 0.30 L/kg and the term…
135	1998	Nathwani D.	Non-inpatient use of teicoplanin. Int J Clin Pract. 1998 Nov-Dec;52(8):577-81. PMID: 10622058	Non-inpatient	No	Teicoplanin is a glycopeptide antibiotic which was introduced into clinical use in 1988. Its activity against most Gram-positive bacteria, including the emergent multiply resistant species, its ease of administration and safety commend its continued use well into the next millennium. The provision of health care in alternative settings such as the home or outpatient clinic has grown in importance…
136	1999	de Lalla F, Viola R, Pellizzer G, Lazzarini L, Tramarin A, Fabris P.	Regional prophylaxis with teicoplanin in monolateral or bilateral total knee replacement: an open study. Antimicrob Agents Chemother. 2000 Feb;44(2):316-9. doi: 10.1128/aac.44.2.316-319.2000. PMID: 10639356; PMCID: PMC89677	Knee surgery prophylactics	YES	From January 1991 to June 1997, patients undergoing primary elective monolateral or bilateral total knee replacement (TKR) were consecutively enrolled in a prospective, open clinical study on the efficacy and safety of regional prophylaxis with teicoplanin (TEC). Those scheduled for monolateral TKR (115 patients) received 400 mg of TEC in 100 ml of saline as a 5-min infusion into a foot vein of t…
137	2000	Nourse C, Byrne C, Leonard L, Butler K.	Glycopeptide prescribing in a tertiary referral paediatric hospital and applicability of hospital infection control practices advisory committee (HICPAC) guidelines to children. Eur J Pediatr. 2000 Mar;159(3):193-7. doi: 10.1007/s004310050049. PMID: 10664234	Paediatric	No	This study was undertaken to investigate the frequency of, indications for and appropriateness of glycopeptide prescription in a paediatric tertiary referral hospital and to assess the usefulness of the Hospital Infection Control Practices Advisory Committee (HICPAC) guidelines. A prospective audit of all systemic glycopeptide prescriptions over a 2-month period was undertaken. Clinical and micro…
138	2000	Harding I, MacGowan AP, White LO, Darley ES, Reed V.	Teicoplanin therapy for Staphylococcus aureus septicaemia: relationship between pre-dose serum concentrations and outcome. J Antimicrob Chemother. 2000 Jun;45(6):835-41. doi: 10.1093/jac/45.6.835. PMID: 10837438.	Septicemia	No	Logistic regression analysis was performed on data drawn from a clinical trials database for Staphylococcus aureus septicaemia treated with teicoplanin. Variables analysed were age, body weight, mean pre-dose and post-dose serum teicoplanin concentrations, mean dose (mg or mg/kg body weight) and combination versus monotherapy. Only two variables correlated with clinical outcome at a significance …
139	2000	Abad F, Calbo F, Zapater P, Rodríguez-Vilanova F, García-Pérez L, Sacristán JA	Comparative pharmacoeconomic study of vancomycin and teicoplanin in intensive care patients. Int J Antimicrob Agents. 2000 Jun;15(1):65-71. doi: 10.1016/s0924-8579(00)00123-0. PMID: 10856679.	Vancomycin is cheaper	No	Randomized clinical trials and meta-analyses have not demonstrated any statistically significant differences between teicoplanin and vancomycin with regard to efficacy. A cost-minimization analysis was conducted to compare the economical impact of the treatment with vancomycin and teicoplanin in intensive care patients. Information on resource utilization was retrospectively collected from 100 co…
140	2000	Wilson AP.	Clinical pharmacokinetics of teicoplanin. Clin Pharmacokinet. 2000 Sep;39(3):167-83. doi: 10.2165/00003088-200039030-00001. PMID: 11020133.	Review	No	The glycopeptide antibacterial teicoplanin has become increasingly popular in the last decade with the rise in infections related to methicillin-resistant Staphylococcus aureus. Teicoplanin has 6 major and 4 minor components. It is predominantly (90%) bound to plasma proteins. Of the several methods available to measure concentrations in serum, fluorescence polarisation immunoassay has high relia…
141	2001	Ziglam HM, Finch RG.	Limitations of presently available glycopeptides in the treatment of Gram-positive infection. Clin Microbiol Infect. 2001;7 Suppl 4:53-65. doi: 10.1046/j.1469-0691.2001.00059.x. PMID: 11688535.	Review	YES	The glycopeptide antibacterial drugs vancomycin and teicoplanin are widely used in hospitals for therapy of severe or multiresistant Gram-positive infections, notably staphylococcal, enterococcal and rarely pneumococcal. Vancomycin has also been used in the management of Clostridium difficile enteropathy. The incidence and potential for resistance differ between agents. The in vitro activity, pha…
142	1999	LeFrock J, Ristuccia A.	Teicoplanin in the treatment of bone and joint infections: An open study. J Infect Chemother. 1999 Mar;5(1):32-39. doi: 10.1007/s101560050005. PMID: 11810487.	75% at home	No	Osteomyelitis and septic arthritis caused by Gram-positive pathogens may require prolonged inpatient treatment. The glycopeptide antibiotic, teicoplanin, can be administered once daily to outpatients, and was assessed in a multicenter, open trial in patients with such infections. Patients with proven Gram-positive osteomyelitis or septic arthritis were treated with once-daily teicoplanin, 6-12 mg…
143	1999	Stevens DL.	Teicoplanin for skin and soft tissue infections: An open study and a randomized, comparative trial versus cefazolin. J Infect Chemother. 1999 Mar;5(1):40-45. doi: 10.1007/s101560050006. PMID: 11810488.	Outpatient treatment	No	An open trial and a multicenter, three-group, randomized trial versus cefazolin were performed to study the use of teicoplanin in the treatment of serious skin and soft tissue infections caused by Gram-positive bacteria. A total of 418 patients were entered into the randomized trial, 293 of whom were available for efficacy analysis, and 262 patients were entered in the open trial. The randomized …
144	1999	Alet P, Lortholary O, Fauvelle F, Tod M, Genereau T, Louchahi M, Leon A, Guillevin L, Petitjean O.	Pharmacokinetics of teicoplanin during plasma exchange. Clin Microbiol Infect. 1999 Apr;5(4):213-218. doi: 10.1111/j.1469-0691.1999.tb00126.x. PMID: 11856252.	Plasma exchange	YES	OBJECTIVE: To study the elimination of teicoplanin during plasma exchange, a procedure currently used to treat a variety of disorders involving immune complexes. Teicoplanin is a glycopeptide antibiotic that exhibits a long terminal half-life (100-150 h) and is highly bound to plasma proteins (unbound fraction (fu)=0.2). METHODS: Twelve adults with systemic polyarteritis nodosa, cryoglobulinemia-…
145	2002	Yanagihara K, Kaneko Y, Sawai T, Miyazaki Y, Tsukamoto K, Hirakata Y, Tomono K, Kadota J, Tashiro T, Murata I, Kohno S.	Efficacy of linezolid against methicillin-resistant or vancomycin-insensitive Staphylococcus aureus in a model of hematogenous pulmonary infection. Antimicrob Agents Chemother. 2002 Oct;46(10):3288-91. doi: 10.1128/aac.46.10.3288-3291.2002. PMID: 12234863; PMCID: PMC128786.	2h to reach lungs/mice (5ug/ml)	YES	We investigated the activities of linezolid, vancomycin, and teicoplanin in a murine model of hematogenous pulmonary infection with Staphylococcus aureus. Our results demonstrate that linezolid clearly reduced bacterial numbers in the methicillin-resistant S. aureus hematogenous infection model and significantly improved the survival rate of immunocompromised mice infected with vancomycin-insensi…
146	2002	Wong KS, Lin TY, Huang YC, Hsia SH, Yang PH, Chu SM.	Clinical and radiographic spectrum of septic pulmonary embolism. Arch Dis Child. 2002 Oct;87(4):312-5. doi: 10.1136/adc.87.4.312. PMID: 12244005; PMCID: PMC1763061.	Pulmonary Embolism	YES	Aims: To review the clinical presentation, radiographic findings, and outcome of therapy in children with septic pulmonary embolism. Methods: Retrospective analysis of patients in a tertiary paediatric facility in northern Taiwan. Results: Ten children were identified with septic pulmonary emboli in a four year retrospective chart review between 1998 and 2001. Seven were immunocompetent, two were…
147	2003	Balzarini J, Pannecouque C, De Clercq E, Pavlov AY, Printsevskaya SS, Miroshnikova OV, Reznikova MI, Preobrazhenskaya MN.	Antiretroviral activity of semisynthetic derivatives of glycopeptide antibiotics. J Med Chem. 2003 Jun 19;46(13):2755-64. doi: 10.1021/jm0300882. PMID: 12801238.	First antiviral activity	YES	A variety of semisynthetic derivatives of natural antibacterial glycopeptide antibiotics such as vancomycin, eremomycin, ristocetin A, teicoplanin A(2)-2, DA-40926, their aglycons, and also the products of their partial degradation with a destroyed or modified peptide core show marked anti-retroviral activity in cell culture. In particular, aglycon antibiotic derivatives containing various substi…
148	2003	Pea F, Brollo L, Viale P, Pavan F, Furlanut M	Teicoplanin therapeutic drug monitoring in critically ill patients: a retrospective study emphasizing the importance of a loading dose. J Antimicrob Chemother. 2003 Apr;51(4):971-5. doi: 10.1093/jac/dkg147. Epub 2003 Feb 25. PMID: 12654757.	6mg/kg three doses in 12 hours + 1 dose a day	YES	Data obtained as part of our routine drug monitoring of teicoplanin therapy (therapeutic drug monitoring, TDM) in adult critically ill patients being treated for suspected or documented Gram-positive multiresistant infections were assessed, retrospectively. Data were available for 202 patients (146 male, 56 female; age 58 +/- 16 years) with a total number of 829 teicoplanin trough plasma levels (…
149	2003	Oz N, Agalar C, Daphan CE, Agalar F, Turkyilmaz R.	Effect of teicoplanin and G-CSF on survival in experimental MRSA pneumonia in neutropenic mice. Int J Surg Investig. 2001;2(5):347-52. PMID: 12678538.	Good in mice pneumoniae	No	Aim: To evaluate the effects of Teicoplanin and/or Granulocyte-Colony Stimulating Factor (G-CSF) on survival in an experimental model of MRSA pneumonia. Material and method: Seventy five Swiss Albino mice weighing 35 gr (32-43) were used. 50 microl of clinical isolate of MRSA (3 x 10(8) CFU/ml in saline solution) was administered by tracheal puncture to neutropenic mice. Neutropenia was achieved …
150	2003	Stamatiadis D, Papaioannou MG, Giamarellos-Bourboulis EJ, Marinaki S, Giamarellou H, Stathakis CP.	Pharmacokinetics of teicoplanin in patients undergoing continuous ambulatory peritoneal dialysis. Perit Dial Int. 2003 Mar-Apr;23(2):127-31. PMID: 12713078.		No	Objective: To achieve concentrations of teicoplanin in serum and dialysate within the therapeutic range in patients undergoing continuous ambulatory peritoneal dialysis (CAPD). Design: Pharmacokinetic study. Setting: A tertiary-care hospital. Patients: Eight hospitalized anuric patients undergoing CAPD. Interventions: One single dose of 10 mg/kg teicoplanin was administered intravenously, and blo…
151	2003	Barbot A, Venisse N, Rayeh F, Bouquet S, Debaene B, Mimoz O.	Pharmacokinetics and pharmacodynamics of sequential intravenous and subcutaneous teicoplanin in critically ill patients without vasopressors. Intensive Care Med. 2003 Sep;29(9):1528-34. doi: 10.1007/s00134-003-1859-z. Epub 2003 Jul 10. PMID: 12856119		No	Objective: To compare the pharmacokinetic parameters of sequential intravenous and subcutaneous teicoplanin in the plasma of surgical intensive care unit patients. Design and setting: Prospective, randomized, crossover study in the surgical ICU of a university hospital. Patients: Twelve patients with a suspected nosocomial infection, a serum albumin level higher than 10 g/l, body mass index less …
152	2004	Darley ES, MacGowan AP.	The use and therapeutic drug monitoring of teicoplanin in the UK. Clin Microbiol Infect. 2004 Jan;10(1):62-9. doi: 10.1111/j.1469-0691.2004.00747.x. PMID: 14706088		YES	Teicoplanin dosage recommendations for specific infections have been modified in recent years. However, there was no significant increase in the proportion of pre-dose concentrations > 20 mg/L between 1994 and 1998 in samples sent for teicoplanin assay at the Regional Antimicrobial Reference Laboratory, Bristol, UK. A questionnaire on the use of teicoplanin and therapeutic drug monitoring (TDM) w…
153	2004	Cepeda JA, Whitehouse T, Cooper B, Hails J, Jones K, Kwaku F, Taylor L, Hayman S, Shaw S, Kibbler C, Shulman R, Singer M, Wilson AP.	Linezolid versus teicoplanin in the treatment of Gram-positive infections in the critically ill: a randomized, double-blind, multicentre study. J Antimicrob Chemother. 2004 Feb;53(2):345-55. doi: 10.1093/jac/dkh048. Epub 2004 Jan 7. PMID: 14711840.	Linezolid vs teicoplanin	YES	Objectives: Linezolid, the only commercially available oxazolidinone, is indicated for the treatment of Gram-positive infections, although little has been published specifically on its use in the critically ill. A randomized, prospective study was therefore performed to compare linezolid with the glycopeptide antibiotic, teicoplanin, for the treatment of suspected or proven Gram-positive infectio…
154	2004	Kondo S, Yamada T, Satoh N, Saionji K, Oguri T, Igari J.	Bacterial interaction and indirect pathogenesis of Pseudomonas aeruginosa at the growth of MRSA]. Kansenshogaku Zasshi. 2004 Sep;78(9):823-8. Japanese. doi: 10.11150/kansenshogakuzasshi1970.78.823. PMID: 15508716.	P.aeruginosa does not inactivate TEI	No	Bacterial interactions such as methicillin-resistant Staphylococcus aureus (MRSA) growth inhibition or inactivation of anti-MRSA antibiotics by Pseudomonas aeruginosa as an indirect pathogen were tested by in vitro assay. Paired strains, P. aeruginosa and MRSA, used in this experiment were isolated from 63 respiratory samples at Juntendo University Hospital from 2002 to 2003. Growth inhibitory ac…
155	2004	Lukas JC, Karikas G, Gazouli M, Kalabalikis P, Hatzis T, Macheras P.	Pharmacokinetics of teicoplanin in an ICU population of children and infants. Pharm Res. 2004 Nov;21(11):2064-71. doi: 10.1023/b:pham.0000048198.56873.d8. PMID: 15587929.		YES	Purpose: Better dosing is needed for antibiotics, including teicoplanin (TEI), to prevent emergence of resistant bacterial strains. Here, we assess the TEI pharmacokinetics (PK) related to a 10 mg/l minimum inhibitory concentration (MIC) target in ICU children (4 to 120 months; n = 20) with gram+ infections. Methods: Standard administration of TEI was with three 10 mg/kg Q12h, loading infusions, …
156	2005	Printsevskaya SS, Solovieva SE, Olsufyeva EN, Mirchink EP, Isakova EB, De Clercq E, Balzarini J, Preobrazhenskaya MN.	Structure-activity relationship studies of a series of antiviral and antibacterial aglycon derivatives of the glycopeptide antibiotics vancomycin, eremomycin, and dechloroeremomycin. J Med Chem. 2005 Jun 2;48(11):3885-90. doi: 10.1021/jm0500774. PMID: 15916441	Vancomycin_derivatives_against Viruses	YES	N-(adamantyl-1)methyl, N-(adamantyl-2), and N-(omega-aminodecyl) amides of vancomycin, eremomycin, and dechloroeremomycin aglycons and their des-(N-Me-D-Leu) derivatives were synthesized and their antibacterial and anti-HIV activities were investigated. Carboxamides with an intact peptide core demonstrated activity against glycopeptide-susceptible and -resistant bacteria (1-32 microM). N-(adamant…
157	2006	Andriesse GI, Verhoef J.	Nosocomial pneumonia : rationalizing the approach to empirical therapy. Treat Respir Med. 2006;5(1):11-30. doi: 10.2165/00151829-200605010-00002. PMID: 16409013; PMCID: PMC7100095.		YES	Nosocomial pneumonia or hospital-acquired pneumonia (HAP) causes considerable morbidity and mortality. It is the second most common nosocomial infection and the leading cause of death from hospital-acquired infections. In 1996 the American Thoracic Society (ATS) published guidelines for empirical therapy of HAP. This review focuses on the literature that has appeared since the ATS statement. Earl…
158	2006	Mimoz O, Rolland D, Adoun M, Marchand S, Breilh D, Brumpt I, Debaene B, Couet W.	Steady-state trough serum and epithelial lining fluid concentrations of teicoplanin 12 mg/kg per day in patients with ventilator-associated pneumonia. Intensive Care Med. 2006 May;32(5):775-9. doi: 10.1007/s00134-006-0136-3. Epub 2006 Mar 21. PMID: 16550370.	Lung concentration /Treatment regime	No	Objective: To determine the steady-state trough serum and epithelial lining fluid (ELF) concentrations of teicoplanin 12 mg/kg per day in critically ill patients with ventilator associated pneumonia. Design and setting: Prospective, pharmacokinetic study in the surgical intensive care unit in a university hospital. Patients: Thirteen adult patients with nosocomial bacterial pneumonia on mechanica…
159	2006	Balzarini J, Keyaerts E, Vijgen L, Egberink H, De Clercq E, Van Ranst M, Printsevskaya SS, Olsufyeva EN, Solovieva SE, Preobrazhenskaya MN.	Inhibition of feline (FIPV) and human (SARS) coronavirus by semisynthetic derivatives of glycopeptide antibiotics. Antiviral Res. 2006 Oct;72(1):20-33. doi: 10.1016/j.antiviral.2006.03.005. Epub 2006 Apr 6. PMID: 16675038; PMCID: PMC7114212.	First report of Teicoplanin usage against SARS-CoV	YES	Various semisynthetic derivatives of glycopeptide antibiotics including vancomycin, eremomycin, teicoplanin, ristocetin A and DA-40926 have been evaluated for their inhibitory activity against feline infectious peritonitis virus (FIPV) and human (SARS-CoV, Frankfurt-1 strain) coronavirus in cell culture in comparison with their activity against human immunodeficiency virus (HIV). Several glycopep…
160	2006	Kwon HS, Chang YS, Jeong YY, Lee SM, Song WJ, Kim HB, Kim YK, Cho SH, Kim YY, Min KU	A case of hypersensitivity syndrome to both vancomycin and teicoplanin. J Korean Med Sci. 2006 Dec;21(6):1108-10. doi: 10.3346/jkms.2006.21.6.1108. PMID: 17179696; PMCID: PMC2721938.	Hypersensititvity	YES	Drug hypersensitivity syndrome to both vancomycin and teicoplanin has not been previously reported. We describe here a 50-yr-old male patient with vertebral osteomyelitis and epidural abscess who developed hypersensitivity syndrome to both vancomycin and teicoplanin. Skin rash, fever, eosinophilia, interstitial pneumonitis, and interstitial nephritis developed following the administration of each…
161	2007	Hanada K, Ikari S, Koukaki Y, Utena A, Kimura T, Hamano K, Ariki H, Masuhara K, Ogata H.	Comparison of pharmacokinetics of individual teicoplanin components in patients. Biol Pharm Bull. 2007 May;30(5):952-4. doi: 10.1248/bpb.30.952. PMID: 17473441.		No	Teicoplanin is a glycopeptide antibiotic comprising six closely related major components whose activities against specific microbial species differ. In order to clarify the significance of monitoring these components separately for determining the therapeutic effectiveness of teicoplanin, we measured the total and unbound concentrations of the main teicoplanin components in plasma and the unbound…
162	2007	Tamagawa-Mineoka R, Katoh N, Nara T, Nishimura Y, Yamamoto S, Kishimoto S.	DRESS syndrome caused by teicoplanin and vancomycin, associated with reactivation of human herpesvirus-6. Int J Dermatol. 2007 Jun;46(6):654-5. doi: 10.1111/j.1365-4632.2007.03255.x. PMID: 17550572	DRESS syndrome	No
163	2007	Kalavsky E, Kisac P, Huttova M, Benca J, Krcmery V.	Neuroinfections and antimicrobials: do we need new molecules or new strategies? Neuro Endocrinol Lett. 2007 Jun;28 Suppl 2:38-9. PMID: 17558378.		No	Within last 15 years, analyzing patterns of etiology and resistance in organisms causing neuroinfections, emergence of resistance has been observed in Slovakia in S. haemolyticus to teicoplanin (11%), Ps. aeruginosa and A. baumannii to meropenem (20%) and Candida spp. (non-albicans Candida spp.) to fluconazol (20%). There are no new antibiotics against carbapenem resistant Ps. aeruginosa and Acin…
164	2007	Shime N, Kato Y, Kosaka T, Kokufu T, Yamagishi M, Fujita N.	Glycopeptide pharmacokinetics in current paediatric cardiac surgery practice. Eur J Cardiothorac Surg. 2007 Oct;32(4):577-81. doi: 10.1016/j.ejcts.2007.07.008. Epub 2007 Aug 8. PMID: 17689968.	Good in Pediatric Sygery as Profilactics	No	Objective: To examine the evolution of serum concentrations of prophylactic glycopeptides administered during state-of-the-art cardiopulmonary bypass (CPB) and vigorous haemodiafiltration in paediatric patients undergoing cardiac surgery. Methods: We enrolled infants and children <3 years of age who, based on the preoperative microbiological screening, age and surgical complexity, were at high ri…
165	2007	Chauhan S, D'Cruz S, Sachdev A, Singh R.	Bacterial endocarditis treated with intramuscular teicoplanin. Singapore Med J. 2007 Sep;48(9):e248-9. PMID: 17728952		No	Right-sided endocarditis caused by Staphylococcus aureus in parenteral drug abusers is potentially life-threatening, more so in the presence of pulmonary embolisation, and a course of parental antibiotics is required for at least four weeks. A combination of intravenous cloxacillin and aminoglycosides has proven efficacious for more than 90 percent of the patients. Intravenous vancomycin can also…
166	2007	Matthews PC, Taylor A, Byren I, Atkins BL.	Teicoplanin levels in bone and joint infections: are standard doses subtherapeutic? J Infect. 2007 Nov;55(5):408-13. doi: 10.1016/j.jinf.2007.07.012. Epub 2007 Sep 7. PMID: 17825421	In Bones and Joins concentration	YES	Objectives: Previously published data suggest that a trough serum teicoplanin level of > or = 20 mg/l is predictive of improved outcomes in serious staphylococcal infection. We investigated how dose regimen and patient characteristics impact on trough teicoplanin levels in patients with musculoskeletal infection, in order to help standardise teicoplanin use. Methods: We prospectively collected da…
167	2007	Esposito S, Leone S, Noviello S, Ianniello F, Fiore M, Russo M, Foti G, Carpentieri MS, Cellesi C, Zanelli G, Cellini A, Girmenia C, De Lalla F, Maiello A, Maio P, Marranconi F, Sabbatani S, Pantaleoni M, Ghinelli F, Soranzo ML, Vigano P, Re T, Viale P, Scudeller L, Scaglione F, Vullo V.	Outpatient parenteral antibiotic therapy for bone and joint infections: an italian multicenter study. J Chemother. 2007 Aug;19(4):417-22. doi: 10.1179/joc.2007.19.4.417. PMID: 17855186	Outpatient treatment	No	In the early eighties, the advantages of outpatient parenteral antibiotic therapy (OPAT) (reduced costs, no hospitalization trauma in children, no immobilization syndrome in elderly, reduction in nosocomial infections by multiresistant organisms) were identified in the United States, and suitable therapeutic programs were established. Currently, more than 250,000 patients per year are treated acc…
168	2008	Enseleit F, Mueller NJ, Duru F, Lachat M, Noll G, Ruschitzka F.	Teicoplanin-induced complete AV-block in a heart transplant recipient. Infection. 2008 Jun;36(3):291-2. doi: 10.1007/s15010-008-7424-5. Epub 2008 May 12. PMID: 18473117	AV-block	No
169	2008	Brink AJ, Richards GA, Cummins RR, Lambson J; Gauteng Understanding Teicoplanin Serum levels (GUTS) study group	Recommendations to achieve rapid therapeutic teicoplanin plasma concentrations in adult hospitalised patients treated for sepsis. Int J Antimicrob Agents. 2008 Nov;32(5):455-8. doi: 10.1016/j.ijantimicag.2008.05.012. Epub 2008 Aug 20. PMID: 18718742	Recommendation to achieve high fast dose	YES	The optimum teicoplanin loading dose and duration of therapy required for rapid attainment of a therapeutic trough plasma concentration (C(min)) (> or = 10mg/L for serious Gram-positive infections and > or = 20mg/L for deep-seated infections) are not known. In this open-label, multicentre, observational study, teicoplanin levels were determined following administration of loading doses of 6 mg/kg…
170	2008	Sancar AA, Yegenoglu S, de Vries R, Postma MJ, Simsek N, Pechlivanoglou P, Unal S.	Vancomycin vs teicoplanin in the treatment of Gram-positive infections: a pharmacoeconomic analysis in a Turkish University Hospital. Pharm World Sci. 2008 Dec;30(6):916-23. doi: 10.1007/s11096-008-9251-2. Epub 2008 Sep 21. PMID: 18803030.	No econimical difference between VAN or TEI teratment	No	Objective: The aim of this study was to estimate and compare the costs of vancomycin and teicoplanin in the treatment of Gram-positive hospital infections in Turkey using a cost minimisation analysis. Setting: Hacettepe University Hospital, Ankara, Turkey. Method: The health-care provider's perspective was considered within formal pharmacoeconomic assessment methodology. The records of 76 patient…
171	2008	Garazzino S, Aprato A, Baietto L, D'Avolio A, Maiello A, De Rosa FG, Aloj D, Siccardi M, Biasibetti A, Massè A, Di Perri G.	Glycopeptide bone penetration in patients with septic pseudoarthrosis of the tibia. Clin Pharmacokinet. 2008;47(12):793-805. doi: 10.2165/0003088-200847120-00004. PMID: 19026035.	Bone penetration	YES	Background and objective: In the treatment of bone infections, a major determinant of the clinical response is the active drug concentration at the infected site. Because of the high prevalence of meticillin (methicillin)-resistant staphylococci and enterococci, glycopeptides are widely used for the treatment of bone and joint infections, but data on their penetration into human bone are lacking.…
172	2009	Kanellakopoulou K, Papadopoulos A, Varvaroussis D, Varvaroussis A, Giamarellos-Bourboulis EJ, Pagonas A, Stergiou A, Papadelis P, Nikolaidis V, Giamarellou H.	Efficacy of teicoplanin for the prevention of surgical site infections after total hip or knee arthroplasty: a prospective, open-label study. Int J Antimicrob Agents. 2009 May;33(5):437-40. doi: 10.1016/j.ijantimicag.2008.10.019. Epub 2008 Dec 30. PMID: 19117731.	Hip, knee prophylactics/Efficient	No	A prospective randomised study was conducted in three centres to evaluate the efficacy of teicoplanin as antimicrobial prophylaxis for arthroplasties. From a total of 616 patients undergoing total hip or knee arthroplasty, 278 patients operated on in one centre were administered a single dose of 10mg/kg teicoplanin upon introduction of anaesthesia and the remaining 338 patients operated on in the…
173	2009	Kaye SB, Neal T, Nicholson S, Szkurlat J, Bamber S, Baddon AC, Anderson S, Seddon K, Dwyer N, Lovering AM, Smith G.	Concentration and bioavailability of ciprofloxacin and teicoplanin in the cornea. Invest Ophthalmol Vis Sci. 2009 Jul;50(7):3176-84. doi: 10.1167/iovs.08-3201. Epub 2009 Feb 14. PMID: 19218614.	Cornea	No	Purpose: To investigate the concentration and bioavailability of ciprofloxacin and teicoplanin in the cornea. Methods: A biological assay was developed with corneal tissue used as a carrier for the antimicrobial. Concentration and biological activity were determined with a chemical assay and zone of inhibition (ZOI) around corneal samples with epithelial and endothelial surfaces in contact with t…
174	2009	Lamont E, Seaton RA, Macpherson M, Semple L, Bell E, Thomson AH.	Development of teicoplanin dosage guidelines for patients treated within an outpatient parenteral antibiotic therapy (OPAT) programme. J Antimicrob Chemother. 2009 Jul;64(1):181-7. doi: 10.1093/jac/dkp147. Epub 2009 May 2. PMID: 19411678.	Outpatient treatment/Guidelines	No	Objectives: The long elimination half-life of teicoplanin facilitates outpatient parenteral antibiotic therapy (OPAT) with thrice-weekly dosing. This study aimed to develop teicoplanin dosage guidelines for OPAT use from routine clinical data. Methods: Patients received 15-25 mg/kg/day for 3 days, then 15-25 mg/kg thrice weekly. Trough concentrations were measured weekly and doses adjusted to mai…
175	2009	Tascini C, Gemignani G, Doria R, Biancofiore G, Urbani L, Mosca C, Malacarne P, Papineschi F, Passaglia C, Dal Canto L, Procaccini M, Furneri G, Didoni G, Filipponi F, Menichetti F.	Linezolid treatment for gram-positive infections: a retrospective comparison with teicoplanin. J Chemother. 2009 Jun;21(3):311-6. doi: 10.1179/joc.2009.21.3.311. PMID: 19567352	Good Study To Review TEI usage	YES	In randomized studies linezolid, indicated for Gram-positive infections, was as effective as teicoplanin in critical ill patients or was superior to teicoplanin in skin infection, pneumonia and bacteremia. We performed a 2-year comparative, retrospective study of patients treated with linezolid or teicoplanin in a single hospital for the same indications. We collected information about the type o…
176	2009	Svetitsky S, Leibovici L, Paul M.	Comparative efficacy and safety of vancomycin versus teicoplanin: systematic review and meta-analysis. Antimicrob Agents Chemother. 2009 Oct;53(10):4069-79. doi: 10.1128/AAC.00341-09. Epub 2009 Jul 13. PMID: 19596875; PMCID: PMC2764163	GOOD REVIEW	YES	Vancomycin and teicoplanin are the glycopeptides currently in use for the treatment of infections caused by invasive beta-lactam-resistant gram-positive organisms. We conducted a systematic review and meta-analysis of randomized controlled trials that have compared vancomycin and teicoplanin administered systemically for the treatment of suspected or proven infections. A comprehensive search of t…
177	2009	Tascini C, Tagliaferri E, Di Paolo A, Ciofi L, Del Tacca M, Lambelet P, Menichetti F.	Three-times weekly teicoplanin as outpatient treatment of chronic osteoarticular infections. J Chemother. 2009 Aug;21(4):421-5. doi: 10.1179/joc.2009.21.4.421. PMID: 19622461	Outpatient treatment	No	Treatment of difficult-to-treat infections such as osteomyelitis or infections related to indwelling medical devices requires lengthy antibiotic therapy and adequate surgical debridement. Teicoplanin, a glycopeptide antibiotic with a long half-life, was used three-times weekly in the treatment of these infections. After a period of daily dosing with teicoplanin, patients were treated with an intr…
178	2009	Luna CM, Bruno DA, García-Morato J, Mann KC, Risso Patrón J, Sagardía J, Absi R, García Bottino M, Marchetti D, Famiglietti A, Baleztena M, Biancolini C.	Effect of linezolid compared with glycopeptides in methicillin-resistant Staphylococcus aureus severe pneumonia in piglets. Chest. 2009 Jun;135(6):1564-1571. doi: 10.1378/chest.08-2169. Epub 2009 Jan 13. PMID: 19141525.	TEI conc in piglet lungs /72h	YES	Objectives: To investigate if compared with glycopeptides, antimicrobial therapy (AMT) with linezolid (LZD) improves the outcome in methicillin-resistant Staphylococcus aureus (MRSA) experimental pneumonia in mechanically ventilated piglets. Methods: The MRSA minimal inhibitory concentration (MIC) was 0.5 for vancomycin (VAN), 0.25 for teicoplanin (TEI), and 2.0 microg/mL for LZD was inoculated i…
179	2009	Hung YP, Lee NY, Chang CM, Lee HC, Wu CJ, Chen PL, Lee CC, Chung CH, Ko WC.	Tolerability of teicoplanin in 117 hospitalized adults with previous vancomycin-induced fever, rash, or neutropenia: a retrospective chart review. Clin Ther. 2009 Sep;31(9):1977-86. doi: 10.1016/j.clinthera.2009.09.010. PMID: 19843487.	TEI induced neutropenia	No	Background: Vancomycin has reliable antibacterial activity against many gram-positive pathogens but is associated with many adverse events. Teicoplanin, another glycopeptide, is associated with fewer adverse events, but its use in patients with previous vancomycin-induced adverse reactions remains controversial. Objectives: The aims of this work were to evaluate the clinical characteristics of ho…
180	2010	Niwa T, Imanishi Y, Ohmori T, Matsuura K, Murakami N, Itoh Y.	Significance of individual adjustment of initial loading dosage of teicoplanin based on population pharmacokinetics. Int J Antimicrob Agents. 2010 May;35(5):507-10. doi: 10.1016/j.ijantimicag.2009.12.018. Epub 2010 Feb 24. PMID: 20185275	Optimal dosage	YES	An initial loading dose of teicoplanin is required to reach the optimal trough concentration (> or = 10 microg/mL) rapidly. To attain the optimal teicoplanin concentration efficiently, an individual loading dose regimen based on population pharmacokinetics, in which the target trough concentration was set to 15 microg/mL, was defined. Among 70 patients, 33 patients received the individual loading…
181	2010	Matsumoto K, Kanazawa N, Ikawa K, Fukamizu T, Shigemi A, Yaji K, Shimodozono Y, Morikawa N, Takeda Y, Yamada K	Determination of teicoplanin trough concentration target and appropriate total dose during the first 3 days: a retrospective study in patients with MRSA infections. J Infect Chemother. 2010 Jun;16(3):193-9. doi: 10.1007/s10156-010-0038-8. Epub 2010 Mar 2. PMID: 20195882.	Dosage Regime	YES	An initial loading procedure has been recommended to enable teicoplanin to promptly reach an effective serum concentration for the treatment of methicillin-resistant Staphylococcus aureus (MRSA). This study aimed to retrospectively evaluate the pharmacokinetics and pharmacodynamics of teicoplanin to determine the therapeutic target for the teicoplanin trough concentration and an appropriate dosin…
182	2010	Bellmann R, Falkensammer G, Seger C, Weiler S, Kountchev J, Joannidis M.	Teicoplanin pharmacokinetics in critically ill patients on continuous veno-venous hemofiltration. Int J Clin Pharmacol Ther. 2010 Apr;48(4):243-9. PMID: 20353745.		No	Pharmacokinetics of teicoplanin (TP) was assessed in critically ill patients on continuous veno-venous hemofiltration (CVVH), in eleven patients, after the first dose and in another four after repeated administration. The TP peak concentration amounted to 55.44 +/- 15.90 microg/ml and 81.28 +/- 28.55 microg/ml (mean +/- SD), the trough concentration 6.4 +/- 1.7 microg/ml and 21.3 +/- 5.0 microg/m…
183	2010	Kalil AC, Murthy MH, Hermsen ED, Neto FK, Sun J, Rupp ME.	Linezolid versus vancomycin or teicoplanin for nosocomial pneumonia: a systematic review and meta-analysis. Crit Care Med. 2010 Sep;38(9):1802-8. doi: 10.1097/CCM.0b013e3181eb3b96. PMID: 20639754	Review/LNZ vs TEI in pneumoniae	YES	Introduction: Compared with glycopeptides, linezolid achieves higher lung epithelial lining fluid concentrations, which may correlate with improved efficacy in the treatment of nosocomial pneumonia. However, clinical superiority has not been demonstrated. Objective: To test the hypothesis that linezolid may be superior to glycopeptides. Methods: Prospective randomized trials that tested linezolid…
184	2010	Walkey AJ, O'Donnell MR, Wiener RS.	Linezolid vs glycopeptide antibiotics for the treatment of suspected methicillin-resistant Staphylococcus aureus nosocomial pneumonia: a meta-analysis of randomized controlled trials. Chest. 2011 May;139(5):1148-1155. doi: 10.1378/chest.10-1556. Epub 2010 Sep 23. PMID: 20864609; PMCID: PMC3087458.	Meta-Analysis	YES	Background: Methicillin-resistant Staphylococcus aureus (MRSA) is an important cause of nosocomial pneumonia. Societal guidelines suggest linezolid may be the preferred treatment of MRSA nosocomial pneumonia. We investigated the efficacy of linezolid compared with glycopeptide antibiotics (vancomycin or teicoplanin) for nosocomial pneumonia. Methods: This was a systematic review and meta-analysis…
185	2010	Nicolini A, Perazzo A.	Influenza A H1N1 pneumonia in a patient with hairy-cell leukemia. Monaldi Arch Chest Dis. 2010 Jun;73(2):92-4. doi: 10.4081/monaldi.2010.305. PMID: 20949777	H1N1 coinfection	YES	evere pandemic influenza A virus (H1N1) infection is associated with risk factors such as pregnancy, obesity and immunosuppression. Immunocompromised patients are at increased risk of more severe or prolonged infection. We report a case of a hairy cell leukemia patient with H1N1 pneumonia which caused severe and prolonged illness. H1N1 virus pneumonia with meticillin-resistant Staphilococcus Aeru…
186	2010	Taşbakan MS, Korkmaz Ekren P, Pullukçu H, Başarık B, Susur A, Aydemir S, Başoğlu OK, Bacakoğlu F.	Solunumsal yoğun bakım ünitesinde yatan hastalarda gelişen metisiline dirençli Staphylococcus aureus pnömonisinde teikoplanin ve linezolid tedavilerinin karşılaştırılması [Comparison of teicoplanin and linezolid therapies in patients with methicillin-resistant Staphylococcus aureus pneumonia acquired from respiratory intensive care unit]. Mikrobiyol Bul. 2010 Jul;44(3):357-66. Turkish. PMID: 2106…	Pneumological Patients	No	Methicillin-resistant Staphylococcus aureus (MRSA) is one of the high-risk and potential multi-drug resistant microorganisms that leads to infection in intensive care unit (ICU). Although standard antibiotics used for its treatment are glycopeptides, linezolid is considered as an alternative treatment especially in hospital-acquired pneumonia (HAP). The aim of this retrospective study was to comp…
187	2011	MacGowan AP, Noel AR, Tomaselli S, Elliott HC, Bowker KE.	Pharmacodynamics of telavancin studied in an in vitro pharmacokinetic model of infection. Antimicrob Agents Chemother. 2011 Feb;55(2):867-73. doi: 10.1128/AAC.00933-10. Epub 2010 Nov 15. PMID: 21078943; PMCID: PMC3028790.	Serum/mice	YES	The antibacterial effects of telavancin, vancomycin, and teicoplanin against six Staphylococcus aureus strains (1 methicillin-susceptible S. aureus [MSSA] strain, 4 methicillin-resistant S. aureus [MRSA] strains, and 1 vancomycin-intermediate S. aureus [VISA] strain) and three Enterococcus sp. strains (1 Enterococcus faecalis strain, 1 Enterococcus faecium strain, and 1 vancomycin-resistant E. fa…
188	2011	Dong YL, Dong HY, Hu SS, Wang X, Wei YX, Wang MY, Dong WH, Yao HP, You HS, Xing JF.	An assessment of teicoplanin use and monitoring serum levels in a Chinese teaching hospital. Int J Clin Pharmacol Ther. 2011 Jan;49(1):14-22. doi: 10.5414/cp201374. PMID: 21176720		No	Objective: To validate a high performance liquid chromatography (HPLC) method for serum teicoplanin measurement and use the method for clinical monitoring of teicoplanin levels to analyze the clinical application of teicoplanin. Methods: 55 patient profiles were collected and analyzed for the clinical teicoplanin application. 10 critically ill patients of the 55 cases were monitored for teicoplan…
189	2011	Obeid S, Printsevskaya SS, Olsufyeva EN, Dallmeier K, Durantel D, Zoulim F, Preobrazhenskaya MN, Neyts J, Paeshuyse J	Inhibition of hepatitis C virus replication by semi-synthetic derivatives of glycopeptide antibiotics. J Antimicrob Chemother. 2011 Jun;66(6):1287-94. doi: 10.1093/jac/dkr104. Epub 2011 Mar 24. PMID: 21436155; PMCID: PMC7109641	TEI against Hepatitis C virus/First Report	YES	Objectives: Some semi-synthetic derivatives of glycopeptide antibiotics have been shown to exert in vitro antiviral activity against HIV and coronaviruses. Here we report and characterize the in vitro anti-hepatitis C virus (HCV) activity of several semi-synthetic derivatives of teicoplanin aglycone. Methods: Anti-HCV activity was analysed in: (i) three different subgenomic HCV replicon systems u…
190	2011	Weiler S, Falkensammer G, Seger C, Joannidis M, Bellmann R.	Teicoplanin pharmacokinetics during albumin dialysis. Artif Organs. 2011 Oct;35(10):969-71. doi: 10.1111/j.1525-1594.2010.01198.x. Epub 2011 Apr 19. PMID: 21501193.	Albumin Dialysis	No	Teicoplanin (TP) pharmacokinetics was assessed in a critically ill patient during albumin dialysis (AD), which was performed with the molecular adsorbent recirculating system. After a 1200-mg loading dose (24 mg/kg), doses of 1200 and 1000 mg (20 mg/kg) on day 2 and 3, respectively, were administered during two cycles of AD. The mean TP peak and trough concentrations amounted to 99.3 and 21.4 µg/…
191	2011	Ahn BJ, Yim DS, Lee DG, Kwon JC, Kim SH, Choi SM.	Teicoplanin dosing strategy for treatment of Staphylococcus aureus in Korean patients with neutropenic fever. Yonsei Med J. 2011 Jul;52(4):616-23. doi: 10.3349/ymj.2011.52.4.616. PMID: 21623604; PMCID: PMC3104459.	TEI dosage	YES	Purpose: The present study was conducted to determine and compare the target attainment rate (TAR) between microorganism-nonspecific (C(trough)) and microorganism- specific (AUC24/MIC) targets over two weeks of teicoplanin administration according to several dose regimens for the treatment of Staphylococcus aureus in Korean patients with neutropenic fever. Materials and methods: One thousand virt…
192	2011	Hagihara M, Umemura T, Kimura M, Mori T, Hasegawa T, Mikamo H.	Exploration of optimal teicoplanin dosage based on pharmacokinetic parameters for the treatment of intensive care unit patients infected with methicillin-resistant Staphylococcus aureus. J Infect Chemother. 2012 Feb;18(1):10-6. doi: 10.1007/s10156-011-0272-8. Epub 2011 Jun 28. PMID: 21710160.	Optimal dosage	YES	Severely ill intensive care unit (ICU) patients are frequently at risk of developing methicillin-resistant Staphylococcus aureus (MRSA) infections. It is generally accepted that a trough level of >10 μg/mL teicoplanin (TEC) is appropriate for most such infections. The present study was designed to determine how TEC exposure and patient characteristics affect microbiological response in the treatm…
193	2011	Yamamoto T, Yasuno N, Katada S, Hisaka A, Hanafusa N, Noiri E, Yahagi N, Fujita T, Suzuki H.	Proposal of a pharmacokinetically optimized dosage regimen of antibiotics in patients receiving continuous hemodiafiltration. Antimicrob Agents Chemother. 2011 Dec;55(12):5804-12. doi: 10.1128/AAC.01758-10. Epub 2011 Sep 12. PMID: 21911561; PMCID: PMC3232773	Dosage Regime	YES	The aim of the study was to quantitatively predict the clearance of three antibiotics, amikacin, vancomycin, and teicoplanin, during continuous hemodiafiltration (CHDF) and to propose their optimal dosage in patients receiving CHDF. For this goal, in vitro CHDF experiments with a polyacrylonitrile (PAN) membrane were first performed using these antibiotics, and then the clearances were compared w…
194	2012	Ueda T, Takesue Y, Nakajima K, Ichki K, Wada Y, Tsuchida T, Takahashi Y, Ishihara M, Tatsumi S, Kimura T, Ikeuchi H, Uchino M.	Evaluation of teicoplanin dosing designs to achieve a new target trough concentration. J Infect Chemother. 2012 Jun;18(3):296-302. doi: 10.1007/s10156-011-0325-z. Epub 2011 Nov 9. PMID: 22065089.	Dosage Regime	YES	Minimum inhibitory concentration (MIC) creep in vancomycin has prompted guidelines that recommend a target trough concentration (C (min)) of 15-20 mg/L, and it is also considered necessary to set a C (min) of >15 mg/L for teicoplanin (TEIC), especially in patients with complicated methicillin-resistant Staphylococcus aureus (MRSA) infections. The aim of this study was to investigate the appropria…
195	2012	Ramirez P, Fernández-Barat L, Torres A.	New therapy options for MRSA with respiratory infection/pneumonia. Curr Opin Infect Dis. 2012 Apr;25(2):159-65. doi: 10.1097/QCO.0b013e3283509cfa. PMID: 22248980	REVIEW	YES	Purpose of review: Methicillin-resistant Staphylococcus aureus (MRSA) is a frequent causative agent of nosocomial pneumonia. Because of important clinical consequences of inappropriate treatment, a current review of the potential modifications undergone by S. aureus and adaptation to new treatment options is necessary. Recent findings: Vancomycin has been considered the treatment of choice for pn…
196	2012	Wang JT, Liao HI, Wu Lin FL, Chang SC.	Loading dose required to achieve rapid therapeutic teicoplanin trough plasma concentration in patients with multidrug-resistant gram-positive infections. Basic Clin Pharmacol Toxicol. 2012 May;110(5):416-20. doi: 10.1111/j.1742-7843.2012.00862.x. Epub 2012 Feb 28. PMID: 22309355.	Dosage Regime	YES	Teicoplanin is an antibiotic drug prescribed for the treatment of multidrug-resistant Gram-positive infections. However, there is currently no consensus as to the optimal teicoplanin loading dose. The objective of this study was to compare plasma concentrations of teicoplanin in patients with multidrug-resistant Gram-positive infections after the administration of two different loading doses. Two…
197	2012	Vardakas KZ, Mavros MN, Roussos N, Falagas ME.	Meta-analysis of randomized controlled trials of vancomycin for the treatment of patients with gram-positive infections: focus on the study design. Mayo Clin Proc. 2012 Apr;87(4):349-63. doi: 10.1016/j.mayocp.2011.12.011. PMID: 22469348; PMCID: PMC3538415.	Meta-Analysis	YES	Objective: To study the effectiveness and safety of vancomycin compared with that of other antibiotics for the treatment of gram-positive infections. Methods: Major electronic databases were searched. Data from published randomized controlled trials (January 1, 1950, to September 15, 2011) were pooled using a meta-analytic method. Results: Fifty-three trials comparing vancomycin with linezolid, d…
198	2012	De Burghgraeve T, Kaptein SJ, Ayala-Nunez NV, Mondotte JA, Pastorino B, Printsevskaya SS, de Lamballerie X, Jacobs M, Preobrazhenskaya M, Gamarnik AV, Smit JM, Neyts J.	An analogue of the antibiotic teicoplanin prevents flavivirus entry in vitro. PLoS One. 2012;7(5):e37244. doi: 10.1371/journal.pone.0037244. Epub 2012 May 18. PMID: 22624001; PMCID: PMC3356272.	First report of usage against flavivirus	YES	There is an urgent need for potent inhibitors of dengue virus (DENV) replication for the treatment and/or prophylaxis of infections with this virus. We here report on an aglycon analogue of the antibiotic teicoplanin (code name LCTA-949) that inhibits DENV-induced cytopathic effect (CPE) in a dose-dependent manner. Virus infection was completely inhibited at concentrations that had no adverse eff…
199	2012	Maieron A, Kerschner H.	Teicoplanin therapy leading to a significant decrease in viral load in a patient with chronic hepatitis C. J Antimicrob Chemother. 2012 Oct;67(10):2537-8. doi: 10.1093/jac/dks217. Epub 2012 Jun 11. PMID: 22687891; PMCID: PMC7109765	In patient usage of TEI on HCV	YES
200	2012	Yamada T, Nonaka T, Yano T, Kubota T, Egashira N, Kawashiri T, Oishi R.	Simplified dosing regimens of teicoplanin for patient groups stratified by renal function and weight using Monte Carlo simulation. Int J Antimicrob Agents. 2012 Oct;40(4):344-8. doi: 10.1016/j.ijantimicag.2012.05.025. Epub 2012 Jul 19. PMID: 22818770	Dosage Regime	No	The purpose of this study was (i) to determine the optimal dosage of teicoplanin for each patient group stratified by renal function and weight based on a population pharmacokinetic model and observed distribution of patient characteristics and (ii) to develop new simplified dosing regimens designed to achieve 15-30 μg/mL. Patient data were collected retrospectively from routine therapeutic drug …
201	2012	Ito H, Shime N, Kosaka T.	Pharmacokinetics of glycopeptide antibiotics in children. J Infect Chemother. 2013 Apr;19(2):352-5. doi: 10.1007/s10156-012-0458-8. Epub 2012 Aug 8. PMID: 22872188	Dosage Regime/Pediatrics	No	Vancomycin (VAN) and teicoplanin (TEIC) are the glycopeptide antimicrobials commonly used to treat methicillin-resistant Staphylococcus aureus (MRSA) infection in pediatric patients. This study examined the relationship between the initial doses of glycopeptides and the trough serum concentrations of drugs in children, with the intent to determine their optimal dosing. Consecutive patients betwee…
202	2012	Sipos A, Török Z, Rőth E, Kiss-Szikszai A, Batta G, Bereczki I, Fejes Z, Borbás A, Ostorházi E, Rozgonyi F, Naesens L, Herczegh P.	Synthesis of isoindole and benzoisoindole derivatives of teicoplanin pseudoaglycon with remarkable antibacterial and antiviral activities. Bioorg Med Chem Lett. 2012 Dec 1;22(23):7092-6. doi: 10.1016/j.bmcl.2012.09.079. Epub 2012 Sep 29. PMID: 23099097.	Antiviral Activity Influenza /Hungary Group	YES	The primary amino function of teicoplanin pseudoaglycon has been transformed into arylthioisoindole or benzoisoindole and glycosylthioisoindole derivatives, in a reaction with o-phthalaldehyde or naphtalene-2,3-dicarbaldehyde and various thiols. All of the obtained semisynthetic antibiotics exhibited potent antibacterial activities against Gram-positive bacteria in the ng per ml concentration ran…
203	2012	Seki M, Yabuno K, Miyawaki K, Miwa Y, Tomono K.	Loading regimen required to rapidly achieve therapeutic trough plasma concentration of teicoplanin and evaluation of clinical features. Clin Pharmacol. 2012;4:71-5. doi: 10.2147/CPAA.S37528. Epub 2012 Nov 27. PMID: 23236257; PMCID: PMC3516451	Dosage Regime/High	YES	Background: A trough concentration of >20 mg/L is considered the optimal dosage of teicoplanin required to ensure early therapeutic effects against methicillin-resistant Staphylococcus aureus (MRSA) infections including those in patients who develop febrile neutropenia after chemotherapy. This study determines appropriate initial doses during the first 2 days of administration and evaluates the t…
204	2013	Sharif-Yakan A, Arabi M, Musharrafieh UM, Bitar FF, Saab R, Abboud MR, Muwakkit S.	Complete heart block in a patient with acute lymphoblastic leukaemia: teicoplanin as a possible cause and review of literature. J Clin Pharm Ther. 2013 Apr;38(2):156-8. doi: 10.1111/jcpt.12002. Epub 2012 Dec 28. PMID: 23278346	Heart block	No	What is known and objective: Teicoplanin is a glycopeptide antibiotic used against documented or presumed methicillin-resistant infections. We report a 31-month-old boy with acute lymphocytic leukaemia who developed permanent complete atrioventricular block (CAVB) necessitating pacemaker insertion after receiving teicoplanin for Staphylococcus epidermidis bacteremia. Case summary: Clinical assess…
205	2013	Dailly E, Fraissinet F, Deslandes G, Bouquié R, Jolliet P.	Evaluation of the QMS® Teicoplanin Immunoassay (ThermoFisher Scientific) on Cobas® 8000 System (Roche Diagnostics) and comparison to fluorescence polarization immunoassay for the determination of teicoplanin concentrations in human plasma. J Clin Lab Anal. 2013 Mar;27(2):96-8. doi: 10.1002/jcla.21567. Epub 2013 Feb 1. PMID: 23378010; PMCID: PMC6807496	Immunoassay	YES	Background: The performances of the QMS(®) Teicoplanin immunoassay recently developed on Cobas(®) 6000/8000 systems were evaluated and compared to a fluorescence polarization immunoassay (FPIA) [Teicoplanin Innofluor(®) Assay (Thermo Fisher Scientific, Indianapolis, IN)] on FLX analyzer (Abbott Laboratories, Abbott Park, IL)]. Methods: The validation was performed according to the Cofrac (French …
206	2013	Fu J, Ye X, Chen C, Chen S.	The efficacy and safety of linezolid and glycopeptides in the treatment of Staphylococcus aureus infections. PLoS One. 2013;8(3):e58240. doi: 10.1371/journal.pone.0058240. Epub 2013 Mar 6. PMID: 23484002; PMCID: PMC3590119	TEI is better than LNZ to treat pneumoniae	YES	To assess the effectiveness and safety of linezolid in comparison with glycopeptides (vancomycin and teicoplanin) for the treatment of Staphylococcus aureus infections, we conducted a meta-analysis of relevant randomized controlled trials. A thorough search of Pubmed and other databases was performed. Thirteen trials on 3863 clinically assessed patients were included. Linezolid was slightly more …
207	2013	Jiang H, Tang RN, Wang J.	Linezolid versus vancomycin or teicoplanin for nosocomial pneumonia: meta-analysis of randomised controlled trials. Eur J Clin Microbiol Infect Dis. 2013 Sep;32(9):1121-8. doi: 10.1007/s10096-013-1867-z. Epub 2013 Apr 10. PMID: 23568605	TEI is good for pneumoniae	YES	Methicillin-resistant Staphylococcus aureus (MRSA) is an important cause of nosocomial pneumonia. Compared with glycopeptide antibiotics, linezolid achieves higher lung epithelial lining fluid concentrations, which may have an advantage in treating nosocomial pneumonia patients. The objective of this study was to evaluate the efficacy and safety of linezolid versus vancomycin or teicoplanin for t…
208	2013	Strenger V, Hofer N, Rödl S, Hönigl M, Raggam R, Seidel MG, Dornbusch HJ, Sperl D, Lackner H, Schwinger W, Sovinz P, Benesch M, Urlesberger B, Urban C	Age- and gender-related differences in teicoplanin levels in paediatric patients. J Antimicrob Chemother. 2013 Oct;68(10):2318-23. doi: 10.1093/jac/dkt176. Epub 2013 May 23. PMID: 23702837.	TEI dosage	No	Objectives: Teicoplanin is a glycopeptide antibiotic active against Gram-positive bacteria, including methicillin-resistant staphylococci. While teicoplanin trough levels (TTLs) >10 mg/L are commonly considered appropriate, levels >20 mg/L are aimed for in the treatment of severe infections. Due to toxicity, it is recommended to avoid levels >60 mg/L. Patients and methods: In our institution, the…
209	2013	Matsumoto K, Kanazawa N, Watanabe E, Yokoyama Y, Fukamizu T, Shimodozono Y, Maeda C, Yasuda T, Kakihana Y, Ikawa K, Morikawa N, Takeda Y.	Development of initial loading procedure for teicoplanin in critically ill patients with severe infections. Biol Pharm Bull. 2013;36(6):1024-6. doi: 10.1248/bpb.b12-00911. PMID: 23727923	Dosage Regime	YES	Methicillin-resistant Staphylococcus aureus (MRSA) is now endemic in many hospitals. Infection with MRSA is more frequent in the intensive care unit (ICU) than in general wards. Therefore, appropriate treatments for MRSA infections will lead to good outcomes in the ICU. Teicoplanin is an anti-MRSA agent. Recently, it was recommended at a new target trough concentration of 15-30 µg/mL. However, th…
210	2013	White RW, West R, Howard P, Sandoe J. Antimicrobial regime for cardiac surgery: the safety and effectiveness of short-course flucloxacillin (or teicoplanin) and gentamicin-based prophylaxis.	Antimicrobial regime for cardiac surgery: the safety and effectiveness of short-course flucloxacillin (or teicoplanin) and gentamicin-based prophylaxis. J Card Surg. 2013 Sep;28(5):512-6. doi: 10.1111/jocs.12155. Epub 2013 Jul 9. PMID: 23837413	Cardiac Surgery	No	Objectives: To determine if changing from multidose cefuroxime-based to flucloxacillin (or teicoplanin) and gentamicin-based antibiotic prophylaxis for cardiac surgery was as effective at preventing infections without increasing postoperative renal impairment. Methods: Outcomes in consecutive patients from two 18-month periods with the different antibiotic regimes. Group 1 (1725 patients)-cefurox…
211	2013	Matthews PC, Chue AL, Wyllie D, Barnett A, Isinkaye T, Jefferies L, Lovering A, Scarborough M.	Increased teicoplanin doses are associated with improved serum levels but not drug toxicity. J Infect. 2014 Jan;68(1):43-9. doi: 10.1016/j.jinf.2013.08.018. Epub 2013 Sep 3. PMID: 24012820	Dosage Regime	No	Objective: Teicoplanin is widely used for the treatment of severe gram-positive infection, aiming to achieve trough serum levels of 20-60 mg/L for patients with severe infection. A standard 400 mg daily dose is frequently associated with sub-therapeutic levels, and we have therefore changed our routine approach to 600 mg daily (following loading doses in each case). We set out to investigate the …
212	2013	Peng Y, Ye X, Li Y, Bu T, Chen X, Bi J, Zhou J, Yao Z.	Teicoplanin as an effective alternative to vancomycin for treatment of MRSA infection in Chinese population: a meta-analysis of randomized controlled trials. PLoS One. 2013 Nov 18;8(11):e79782. doi: 10.1371/journal.pone.0079782. PMID: 24260299; PMCID: PMC3832583		YES	Objective: To evaluate whether teicoplanin could be an alternative to vancomycin for treatment of MRSA infection in Chinese population using a meta-analysis in randomized controlled trials. Methods: THE FOLLOWING DATABASES WERE SEARCHED: Chinese Biomedical Literature database (CBM), Chinese Journal Full-text database (CNKI), Wanfang database, Medline database, Ovid database and Cochrane Library. …
213	2014	Mercier E, Darrouzain F, Montharu J, Guillon A, Diot P, Paintaud G, Vecellio L.	Lung and serum teicoplanin concentration after aerosol and intravenous administration in a rat model. J Aerosol Med Pulm Drug Deliv. 2014 Aug;27(4):306-12. doi: 10.1089/jamp.2013.1060. Epub 2013 Dec 9. PMID: 24320618	Important/Rat/ Lung concentratiion	YES	Background: Ventilator-associated pneumonia (VAP) caused by methicillin-resistant Staphylococcus aureus is a major cause of mortality in mechanically ventilated patients. Nebulization of teicoplanin is an alternative way of administration that may provide higher lung tissue concentrations than intravenous (IV) delivery. The aim of this study was to compare the administration of teicoplanin via ae…
214	2014	Ueda T, Takesue Y, Nakajima K, Ichki K, Wada Y, Komatsu M, Tsuchida T, Takahashi Y, Ishihara M, Kimura T, Uchino M, Ikeuchi H.	High-dose regimen to achieve novel target trough concentration in teicoplanin. J Infect Chemother. 2014 Jan;20(1):43-7. doi: 10.1016/j.jiac.2013.08.006. Epub 2013 Dec 12. PMID: 24462424.	Dosage Regime	No	In the treatment of severe MRSA infections such as endocarditis, more than 20 mg/L of plasma trough concentration (C(min)) is recommended for teicoplanin; however, in the treatment of common MRSA infections, recommended C(min) remains more than 10 mg/L. In this study, we set C(min) as 15-30 mg/L to obtain a favorable clinical outcome in the treatment of common MRSA infections, and investigated th…
215	2014	Chastre J, Blasi F, Masterton RG, Rello J, Torres A, Welte T.	European perspective and update on the management of nosocomial pneumonia due to methicillin-resistant Staphylococcus aureus after more than 10 years of experience with linezolid. Clin Microbiol Infect. 2014 Apr;20 Suppl 4:19-36. doi: 10.1111/1469-0691.12450. PMID: 24580739.	Review	YES	Methicillin-resistant Staphylococcus aureus (MRSA) is an important cause of antimicrobial-resistant hospital-acquired infections worldwide and remains a public health priority in Europe. Nosocomial pneumonia (NP) involving MRSA often affects patients in intensive care units with substantial morbidity, mortality and associated costs. A guideline-based approach to empirical treatment with an antiba…
216	2014	Chastre J, Blasi F, Masterton RG, Rello J, Torres A, Welte T.	European perspective and update on the management of nosocomial pneumonia due to methicillin-resistant Staphylococcus aureus after more than 10 years of experience with linezolid. Clin Microbiol Infect. 2014 Apr;20 Suppl 4:19-36. doi: 10.1111/1469-0691.12450. PMID: 24580739.	Review/VAN	YES	Methicillin-resistant Staphylococcus aureus (MRSA) is an important cause of antimicrobial-resistant hospital-acquired infections worldwide and remains a public health priority in Europe. Nosocomial pneumonia (NP) involving MRSA often affects patients in intensive care units with substantial morbidity, mortality and associated costs. A guideline-based approach to empirical treatment with an antiba…
217	2014	Nah SY, Im JH, Yeo JY, Baek JH, Kim CW, Nam MS, Lee HK, Chung MH, Lee JS.	Therapeutic drug concentrations of teicoplanin in clinical settings. Infect Chemother. 2014 Mar;46(1):35-41. doi: 10.3947/ic.2014.46.1.35. Epub 2014 Mar 21. PMID: 24693468; PMCID: PMC3970309	Dosage Regime	YES	Background: Teicoplanin is a glycopeptide antibiotic that is widely used in clinical practice for the treatment of infections caused by drug-resistant Gram-positive bacteria. The aim of this study was to analyze plasma teicoplanin concentrations to determine the percentage of patients in whom therapeutic concentrations of teicoplanin were achieved in clinical practice. Materials and methods: The …
218	2014	Bereczki I, Kicsák M, Dobray L, Borbás A, Batta G, Kéki S, Nikodém ÉN, Ostorházi E, Rozgonyi F, Vanderlinden E, Naesens L, Herczegh P.	Semisynthetic teicoplanin derivatives as new influenza virus binding inhibitors: synthesis and antiviral studies. Bioorg Med Chem Lett. 2014 Aug 1;24(15):3251-4. doi: 10.1016/j.bmcl.2014.06.018. Epub 2014 Jun 16. PMID: 24974341	Hungary Team/Influenza	YES	In order to obtain new, cluster-forming antibiotic compounds, teicoplanin pseudoaglycone derivatives containing two lipophilic n-octyl chains have been synthesized. The compounds proved to be poor antibacterials, but, surprisingly, they exhibited potent anti-influenza virus activity against influenza A strains. This antiviral action was related to inhibition of the binding interaction between the…
219	2014	Yamada T, Kubota T, Nakamura M, Ochiai M, Yonezawa M, Yano T, Kawashiri T, Egashira N, Hara T, Masuda S.	Evaluation of teicoplanin concentrations and safety analysis in neonates. Int J Antimicrob Agents. 2014 Nov;44(5):458-62. doi: 10.1016/j.ijantimicag.2014.07.005. Epub 2014 Aug 20. PMID: 25218156	Neonates/Dosage	No	The aims of this study were (i) to evaluate the relationship between teicoplanin (TEIC) dosage and subsequent trough concentration, (ii) to investigate factors that affect TEIC serum concentration fluctuations and (iii) to examine the association between serum concentration of TEIC and adverse reactions in neonates. A total of 37 eligible neonates (<28 days of age) treated with TEIC from 2008-201…
220	2014	Ramos-Martín V, Paulus S, Siner S, Scott E, Padmore K, Newland P, Drew RJ, Felton TW, Docobo-Pérez F, Pizer B, Pea F, Peak M, Turner MA, Beresford MW, Hope WW	Population pharmacokinetics of teicoplanin in children. Antimicrob Agents Chemother. 2014 Nov;58(11):6920-7. doi: 10.1128/AAC.03685-14. Epub 2014 Sep 15. PMID: 25224001; PMCID: PMC4249354.	Pediatric	YES	Teicoplanin is frequently administered to treat Gram-positive infections in pediatric patients. However, not enough is known about the pharmacokinetics (PK) of teicoplanin in children to justify the optimal dosing regimen. The aim of this study was to determine the population PK of teicoplanin in children and evaluate the current dosage regimens. A PK hospital-based study was conducted. Current d…
221	2014	Kiem S, Schentag JJ.	Interpretation of Epithelial Lining Fluid Concentrations of Antibiotics against Methicillin Resistant Staphylococcus aureus. Infect Chemother. 2014 Dec;46(4):219-25. doi: 10.3947/ic.2014.46.4.219. Epub 2014 Dec 29. PMID: 25566401; PMCID: PMC4285007	LUNG Conc in Human/Review	YES	Although antibiotics whose epithelial lining fluid (ELF) concentrations are reported high tend to be preferred in treatment of pneumonia, measurement of ELF concentrations of antibiotics could be misled by contamination from lysis of ELF cells and technical errors of bronchoalveolar lavage (BAL). In this review, ELF concentrations of anti-methicillin resistant Staphylococcus aureus (MRSA) antibio…
222	2015	Nakamura A, Takasu O, Sakai Y, Sakamoto T, Yamashita N, Mori S, Morita T, Nabeta M, Hirayu N, Yoshiyama N, Moroki M, Tashiro K, Kannae M.	Development of a teicoplanin loading regimen that rapidly achieves target serum concentrations in critically ill patients with severe infections. J Infect Chemother. 2015 Jun;21(6):449-55. doi: 10.1016/j.jiac.2015.02.002. Epub 2015 Feb 12. PMID: 25726436	Dosage Regime	No	We performed high-dose loading (12 mg/kg every 12 h for 48 h; 4 doses total) of teicoplanin (TEIC) in patients with severe methicillin-resistant Staphylococcus aureus (MRSA) infections, with the goal of achieving target serum concentration (TEICc) ≥ 15 mg/l within 48 h of starting administration. The safety and effectiveness of the fixed, early-stage administration method were evaluated across a …
223	2015	Metsvaht T, Nellis G, Varendi H, Nunn AJ, Graham S, Rieutord A, Storme T, McElnay J, Mulla H, Turner MA, Lutsar I.	High variability in the dosing of commonly used antibiotics revealed by a Europe-wide point prevalence study: implications for research and dissemination. BMC Pediatr. 2015 Apr 16;15:41. doi: 10.1186/s12887-015-0359-y. PMID: 25880733; PMCID: PMC4407781.	Dosage Regime/Lutsar	YES	Background: Antibiotic dosing in neonates varies between countries and centres, suggesting suboptimal exposures for some neonates. We aimed to describe variations and factors influencing the variability in the dosing of frequently used antibiotics in European NICUs to help define strategies for improvement. Methods: A sub-analysis of the European Study of Neonatal Exposure to Excipients point pre…
224	2015	Byrne CJ, Egan S, Fennell JP, O'Byrne P, Enright H, Deasy E, Ryder SA, D'Arcy DM, McHugh J.	Teicoplanin use in adult patients with haematological malignancy: Exploring relationships between dose, trough concentrations, efficacy and nephrotoxicity. Int J Antimicrob Agents. 2015 Oct;46(4):406-12. doi: 10.1016/j.ijantimicag.2015.05.019. Epub 2015 Jul 2. PMID: 26228465.	Oncology	No	In 2010, our hospital introduced a higher target teicoplanin trough concentration of ≥20 mg/L by Day 3 for haematological malignancy patients. This study aimed to explore whether target trough concentrations were achieved, to identify factors associated with trough concentrations attained, and to assess clinical efficacy with teicoplanin treatments and nephrotoxicity. This was a retrospective, si…
225	2016	Zeng D, Debabov D, Hartsell TL, Cano RJ, Adams S, Schuyler JA, McMillan R, Pace JL.	Approved Glycopeptide Antibacterial Drugs: Mechanism of Action and Resistance. Cold Spring Harb Perspect Med. 2016 Dec 1;6(12):a026989. doi: 10.1101/cshperspect.a026989. PMID: 27663982; PMCID: PMC5131748	Review	No	The glycopeptide antimicrobials are a group of natural product and semisynthetic glycosylated peptides that show antibacterial activity against Gram-positive organisms through inhibition of cell-wall synthesis. This is achieved primarily through binding to the d-alanyl-d-alanine terminus of the lipid II bacterial cell-wall precursor, preventing cross-linking of the peptidoglycan layer. Vancomycin…
226	2016	Wang Y, Cui R, Li G, Gao Q, Yuan S, Altmeyer R, Zou G.	Teicoplanin inhibits Ebola pseudovirus infection in cell culture. Antiviral Res. 2016 Jan;125:1-7. doi: 10.1016/j.antiviral.2015.11.003. Epub 2015 Nov 14. PMID: 26585243; PMCID: PMC7113690.	Ebola	YES	There is currently no approved antiviral therapy for treatment of Ebola virus disease. To discover readily available approved drugs that can be rapidly repurposed for treatment of Ebola virus infections, we screened 1280 FDA-approved drugs and identified glycopeptide antibiotic teicoplanin inhibiting Ebola pseudovirus infection by blocking virus entry in the low micromolar range. Teicoplanin coul…
227	2016	Zhou N, Pan T, Zhang J, Li Q, Zhang X, Bai C, Huang F, Peng T, Zhang J, Liu C, Tao L, Zhang H.	Glycopeptide Antibiotics Potently Inhibit Cathepsin L in the Late Endosome/Lysosome and Block the Entry of Ebola Virus, Middle East Respiratory Syndrome Coronavirus (MERS-CoV), and Severe Acute Respiratory Syndrome Coronavirus (SARS-CoV). J Biol Chem. 2016 Apr 22;291(17):9218-32. doi: 10.1074/jbc.M116.716100. Epub 2016 Mar 7. PMID: 26953343; PMCID: PMC4861487	SARS-CoV	YES	Ebola virus infection can cause severe hemorrhagic fever with a high mortality in humans. The outbreaks of Ebola viruses in 2014 represented the most serious Ebola epidemics in history and greatly threatened public health worldwide. The development of additional effective anti-Ebola therapeutic agents is therefore quite urgent. In this study, via high throughput screening of Food and Drug Adminis…
228	2016	Kato H, Hamada Y, Hagihara M, Hirai J, Nishiyama N, Koizumi Y, Yamagishi Y, Matsuura K, Mikamo H.	Retrospective study of teicoplanin loading regimen that rapidly achieves target 15-30 μg/mL serum trough concentration. J Infect Chemother. 2016 May;22(5):308-13. doi: 10.1016/j.jiac.2016.01.019. Epub 2016 Mar 5. PMID: 26960579	Dosage Regime	No	Objectives: There are several studies of assessment for teicoplanin loading dose regimen. However, the optimal loading dose achieving the target range 15-30 μg/mL has been still unclear. We investigated the probability of target attachment as teicoplanin concentration 15-30 μg/mL at the 3rd day after teicoplanin therapy started, clinical efficacy and safety in retrospective study. Methods: In tot…
229	2016	Ueda T, Takesue Y, Nakajima K, Ichiki K, Doita A, Wada Y, Tsuchida T, Takahashi Y, Ishihara M, Ikeuchi H, Uchino M, Kimura T.	Enhanced loading regimen of teicoplanin is necessary to achieve therapeutic pharmacokinetics levels for the improvement of clinical outcomes in patients with renal dysfunction. Eur J Clin Microbiol Infect Dis. 2016 Sep;35(9):1501-9. doi: 10.1007/s10096-016-2691-z. Epub 2016 Jun 9. PMID: 27278654	Dosage Regime	No	We evaluated the clinical efficacy and safety of teicoplanin according to the pharmacokinetics (PK) therapeutic level achieved in patients with renal dysfunction. Target trough concentration (Cmin) was ≥15-30 μg/ml which has been recommended in patients with normal renal function. Adult patients (estimated glomerular filtration rate (eGFR) <60 ml/min/1.73 m(2)) who were treated by teicoplanin wer…
230	2016	Szűcs Z, Csávás M, Rőth E, Borbás A, Batta G, Perret F, Ostorházi E, Szatmári R, Vanderlinden E, Naesens L, Herczegh P	A series of lipophilic teicoplanin pseudoaglycon derivatives, including alkyl-, aryl-, calixarene- and protected sugar-containing conjugates, were prepared using azide-alkyne click chemistry. Out of the conditions applied, the CuSO4-ascorbate reagent system proved to be more efficient than the Cu(I)I-Et3N-mediated reaction. Some of the new compounds have high in vitro activity against glycopeptid…	Influenza/Hungary	No	Synthesis and biological evaluation of lipophilic teicoplanin pseudoaglycon derivatives containing a substituted triazole function. J Antibiot (Tokyo). 2017 Feb;70(2):152-157. doi: 10.1038/ja.2016.80. Epub 2016 Jun 29. PMID: 27353163.
231	2017	Peeters O, Ferry T, Ader F, Boibieux A, Braun E, Bouaziz A, Karsenty J, Forestier E, Laurent F, Lustig S, Chidiac C, Valour F; Lyon BJI study group.	Teicoplanin-based antimicrobial therapy in Staphylococcus aureus bone and joint infection: tolerance, efficacy and experience with subcutaneous administration. BMC Infect Dis. 2016 Nov 3;16(1):622. doi: 10.1186/s12879-016-1955-7. PMID: 27809799; PMCID: PMC5093939.	Subcutaneous administartion	YES	Background: Staphylococci represent the first etiologic agents of bone and joint infection (BJI), leading glycopeptides use, especially in case of methicillin-resistance or betalactam intolerance. Teicoplanin may represent an alternative to vancomycin because of its acceptable bone penetration and possible subcutaneous administration. Methods: Adults receiving teicoplanin for S. aureus BJI were i…
232	2018	Szűcs Z, Kelemen V, Le Thai S, Csávás M, Rőth E, Batta G, Stevaert A, Vanderlinden E, Naesens L, Herczegh P, Borbás A.	Structure-activity relationship studies of lipophilic teicoplanin pseudoaglycon derivatives as new anti-influenza virus agents. Eur J Med Chem. 2018 Sep 5;157:1017-1030. doi: 10.1016/j.ejmech.2018.08.058. Epub 2018 Aug 22. PMID: 30170320; PMCID: PMC7115582	Influenza/Hungary/coronavirus	YES	Six series of semisynthetic lipophilic glycopeptide antibiotic derivatives were evaluated for in vitro activity against influenza A and B viruses. The new teicoplanin pseudoaglycon-derived lipoglycopeptides were prepared by coupling one or two side chains to the N-terminus of the glycopeptide core, using various conjugation methods. Three series of derivatives bearing two lipophilic groups were s…
233	2019	Kim SH, Kang CI, Huh K, Cho SY, Chung DR, Lee SY, Kim YJ, Peck KR.	Evaluating the optimal dose of teicoplanin with therapeutic drug monitoring: not too high for adverse event, not too low for treatment efficacy. Eur J Clin Microbiol Infect Dis. 2019 Nov;38(11):2113-2120. doi: 10.1007/s10096-019-03652-6. Epub 2019 Aug 1. PMID: 31372903	Dosage Regime	No	Therapeutic drug monitoring (TDM) of teicoplanin is aimed at minimizing the clinical impact of pharmacokinetic variability; however, its benefits are still being defined. We performed a retrospective study of teicoplanin TDM focusing on the dose-serum concentration relationship and clinical outcomes in a clinical setting. From January 2017 to December 2018, patients receiving teicoplanin ≥ 72 h w…
234	2019	Rappo U, Dunne MW, Puttagunta S, Baldassarre JS, Su S, Desai-Krieger D, Inoue M.	Epithelial Lining Fluid and Plasma Concentrations of Dalbavancin in Healthy Adults after a Single 1,500-Milligram Infusion. Antimicrob Agents Chemother. 2019 Oct 22;63(11):e01024-19. doi: 10.1128/AAC.01024-19. PMID: 31501147; PMCID: PMC6811436	DALB Lung Conc/Human	YES	Dalbavancin is a lipoglycopeptide antibiotic with a prolonged half-life. A phase 1 study assessed dalbavancin levels in epithelial lining fluid (ELF) in 35 healthy adults using ELF bronchial microsampling up to 168 h after administration of 1,500 mg dalbavancin. The penetration of dalbavancin into ELF was 36%. ELF levels of dalbavancin exceeded the MIC90s of Streptococcus pneumoniae and Staphyloc…
235	2019	Junsong Zhang, Xiancai Ma, Fei Yu, Jun Liu, Fan Zou, Ting Pan, Hui Zhang	Teicoplanin potently blocks the cell entry of 2019-nCoV	TEI against SARSCoV2	YES	Since December 2019, the outbreak of a new coronavirus, named 2019- nCoV, has greatly threatened the public health in China and raised great concerns worldwide. No specific treatment for this infection is currently available. We previously reported that teicoplanin, a glycopeptide antibiotic which has routinely been used in the clinic to treat bacterial infection with low toxicity, significantly …
236	2020	Dabrowski H, Wickham H, De S, Underwood J, Morris-Jones S, Logan S, Marks M, Pollara G.	Clinical outcomes of teicoplanin use in the OPAT setting. Int J Antimicrob Agents. 2020 Mar;55(3):105888. doi: 10.1016/j.ijantimicag.2020.105888. Epub 2020 Jan 8. PMID: 31923571; PMCID: PMC7068648.	Outpatient treatment	YES	Teicoplanin possesses several convenient properties for use in the delivery of outpatient parenteral antimicrobial therapy (OPAT) services. However, its use is not widespread and data on its efficacy in the OPAT setting are limited. Here we present a case series of patients undergoing OPAT care being treated by either teicoplanin-based (n = 107) or ceftriaxone-based (n = 191) antibiotic regimens.…
237	2020	Baron SA, Devaux C, Colson P, Raoult D, Rolain JM.	Teicoplanin: an alternative drug for the treatment of COVID-19? Int J Antimicrob Agents. 2020 Apr;55(4):105944. doi: 10.1016/j.ijantimicag.2020.105944. Epub 2020 Mar 13. PMID: 32179150; PMCID: PMC710262	COVID-19	YES	In December 2019, a novel coronavirus, named severe acute respiratory syndrome coronavirus 2 (SARS-CoV-2), emerged from China causing pneumonia outbreaks, first in the Wuhan region of China and then spread worldwide because of its probable high transmission efficiency. Owing to the lack of efficient and specific treatments and the need to contain the epidemic, drug repurposing appears to be the b…
238	2020	Serafin MB, Bottega A, Foletto VS, da Rosa TF, Hörner A, Hörner R.	Drug repositioning is an alternative for the treatment of coronavirus COVID-19. Int J Antimicrob Agents. 2020 Jun;55(6):105969. doi: 10.1016/j.ijantimicag.2020.105969. Epub 2020 Apr 9. PMID: 32278811; PMCID: PMC7194941.	COVID-19	YES	Given the extreme importance of the current pandemic caused by COVID-19, and as scientists agree there is no identified pharmacological treatment, where possible, therapeutic alternatives are raised through drug repositioning. This paper presents a selection of studies involving drugs from different pharmaceutical classes with activity against SARS-CoV-2 and SARS-CoV, with the potential for use i…
239	2020	Wu Y, Lin H, Xie Q, Chen Q, Huang Y, Zhu Y, Chen L	COVID-19 in a patient with pre-existing acute lymphoblastic leukaemia. Br J Haematol. 2020 Jul;190(1):e13-e15. doi: 10.1111/bjh.16799. Epub 2020 Jun 2. PMID: 32379902; PMCID: PMC7267334.	COVID-19	YES
240	2020	Ceccarelli G, Alessandri F, d'Ettorre G, Borrazzo C, Spagnolello O, Oliva A, Ruberto F, Mastroianni CM, Pugliese F, Venditti M; Intensive Care COVID-19 Study Group of Sapienza University.	Is teicoplanin a complementary treatment option for COVID-19? The question remains. Int J Antimicrob Agents. 2020 Aug;56(2):106029. doi: 10.1016/j.ijantimicag.2020.106029. Epub 2020 May 23. PMID: 32454071; PMCID: PMC7245324	COVID-19	YES
241	2020	Meini S, Zini C, Passaleva MT, Frullini A, Fusco F, Carpi R, Piani F.	Pneumatosis intestinalis in COVID-19. BMJ Open Gastroenterol. 2020 Jun;7(1):e000434. doi: 10.1136/bmjgast-2020-000434. PMID: 32522754; PMCID: PMC7287500.	COVID-19	YES	Introduction: COVID-19 is a respiratory illness due to novel severe acute respiratory syndrome coronavirus 2 (SARS-CoV-2), described in December 2019 in Wuhan (China) and rapidly evolved into a pandemic. Gastrointestinal (GI) tract can also be involved. Case presentation: A 44-year-old man was hospitalised for COVID-19-associated pneumonia. A rapid recovery of respiratory and general symptoms was…
242	2020	Pea F.	Teicoplanin and therapeutic drug monitoring: An update for optimal use in different patient populations. J Infect Chemother. 2020 Sep;26(9):900-907. doi: 10.1016/j.jiac.2020.06.006. Epub 2020 Jul 2. PMID: 32624339.	Dosage Regime/REVIEW GOOD	YES	Individualization of antimicrobial treatment based on real-time therapeutic drug monitoring (TDM) and dosing adaptation may represent an important tool in the antimicrobial stewardship programs. Teicoplanin is a glycopeptide hydrophilic antibiotic whose pharmacokinetic behavior may consistently vary among different patient populations. Nowadays it is generally recognized that the effective trough…
243	2020	Bereczki I, Csávás M, Szűcs Z, Rőth E, Batta G, Ostorházi E, Naesens L, Borbás A, Herczegh P.	Synthesis of Antiviral Perfluoroalkyl Derivatives of Teicoplanin and Vancomycin. ChemMedChem. 2020 Sep 3;15(17):1661-1671. doi: 10.1002/cmdc.202000260. Epub 2020 Jul 30. PMID: 32652783; PMCID: PMC7540527	SARS-CoV/Hungary	YES	The limited scope of antiviral drugs and increasing problem of antiviral drug resistance represent a global health threat. Glycopeptide antibiotics and their lipophilic derivatives have emerged as relevant inhibitors of diverse viruses. Herein, we describe a new strategy for the synthesis of dual hydrophobic and lipophobic derivatives of glycopeptides to produce selective antiviral agents without…
244	2020	Blaess M, Kaiser L, Sauer M, Csuk R, Deigner HP.	COVID-19/SARS-CoV-2 Infection: Lysosomes and Lysosomotropism Implicate New Treatment Strategies and Personal Risks. Int J Mol Sci. 2020 Jul 13;21(14):4953. doi: 10.3390/ijms21144953. PMID: 32668803; PMCID: PMC7404102.	COVID-19	YES	In line with SARS and MERS, the SARS-CoV-2/COVID-19 pandemic is one of the largest challenges in medicine and health care worldwide. SARS-CoV-2 infection/COVID-19 provides numerous therapeutic targets, each of them promising, but not leading to the success of therapy to date. Neither an antiviral nor an immunomodulatory therapy in patients with SARS-CoV-2 infection/COVID-19 or pre-exposure prophy…
245	2020	Tripathi PK, Upadhyay S, Singh M, Raghavendhar S, Bhardwaj M, Sharma P, Patel AK.	Screening and evaluation of approved drugs as inhibitors of main protease of SARS-CoV-2. Int J Biol Macromol. 2020 Dec 1;164:2622-2631. doi: 10.1016/j.ijbiomac.2020.08.166. Epub 2020 Aug 24. PMID: 32853604; PMCID: PMC7444494.	COVID-19	YES	The COVID-19 pandemic caused by SARS-CoV-2 has emerged as a global catastrophe. The virus requires main protease for processing the viral polyproteins PP1A and PP1AB translated from the viral RNA. In search of a quick, safe and successful therapeutic agent; we screened various clinically approved drugs for the in-vitro inhibitory effect on 3CLPro which may be able to halt virus replication. The m…
246	2020	Barrasa H, Rello J, Tejada S, Martín A, Balziskueta G, Vinuesa C, Fernández-Miret B, Villagra A, Vallejo A, San Sebastián A, Cabañes S, Iribarren S, Fonseca F, Maynar J; Alava COVID-19 Study Investigators.	SARS-CoV-2 in Spanish Intensive Care Units: Early experience with 15-day survival in Vitoria. Anaesth Crit Care Pain Med. 2020 Oct;39(5):553-561. doi: 10.1016/j.accpm.2020.04.001. Epub 2020 Apr 9. PMID: 32278670; PMCID: PMC7144603	Co-Infection	YES	Purpose: Community transmission of SARS-CoV-2 was detected in Spain in February 2020, with 216% intensive care unit (ICU) capacity expanded in Vitoria by March 18th, 2020. Methods: We identified patients from the two public hospitals in Vitoria who were admitted to ICU with confirmed infection by SARS-CoV-2. Data reported here were available in April 6th, 2020. Mortality was assessed in those who…
247	2020	Du RH, Liang LR, Yang CQ, Wang W, Cao TZ, Li M, Guo GY, Du J, Zheng CL, Zhu Q, Hu M, Li XY, Peng P, Shi HZ.	Predictors of mortality for patients with COVID-19 pneumonia caused by SARS-CoV-2. Eur Respir J. 2020 Sep 24;56(3):2002961. doi: 10.1183/13993003.02961-2020. PMID: 32907886; PMCID: PMC7487268.	Co-Infection	YES
248	2020	Nasir N, Farooqi J, Mahmood SF, Jabeen K.	COVID-19-associated pulmonary aspergillosis (CAPA) in patients admitted with severe COVID-19 pneumonia: An observational study from Pakistan. Mycoses. 2020 Aug;63(8):766-770. doi: 10.1111/myc.13135. Epub 2020 Jul 18. PMID: 32585069; PMCID: PMC7361517.	Co-Infection	YES	Background: Invasive aspergillosis is a well-known complication of severe influenza pneumonia with acute respiratory distress syndrome (ARDS). However, recent studies are reporting emergence of aspergillosis in severe COVID-19 pneumonia, named as COVID-19-associated pulmonary aspergillosis (CAPA). Methods: A retrospective observational study was conducted in patients with severe COVID-19 pneumoni…
249	2020	Torrego A, Pajares V, Fernández-Arias C, Vera P, Mancebo J.	Bronchoscopy in Patients with COVID-19 with Invasive Mechanical Ventilation: A Single-Center Experience. Am J Respir Crit Care Med. 2020 Jul 15;202(2):284-287. doi: 10.1164/rccm.202004-0945LE. PMID: 32412787; PMCID: PMC7365381.	Co-Infection	YES
250	2020	Yang X, Yu Y, Xu J, Shu H, Xia J, Liu H, Wu Y, Zhang L, Yu Z, Fang M, Yu T, Wang Y, Pan S, Zou X, Yuan S, Shang Y.	Clinical course and outcomes of critically ill patients with SARS-CoV-2 pneumonia in Wuhan, China: a single-centered, retrospective, observational study. Lancet Respir Med. 2020 May;8(5):475-481. doi: 10.1016/S2213-2600(20)30079-5. Epub 2020 Feb 24. Erratum in: Lancet Respir Med. 2020 Apr;8(4):e26. PMID: 32105632; PMCID: PMC7102538.	Co-Infection	YES
251	2020	Hughes S, Troise O, Donaldson H, Mughal N, Moore LSP.	Bacterial and fungal coinfection among hospitalized patients with COVID-19: a retrospective cohort study in a UK secondary-care setting. Clin Microbiol Infect. 2020 Oct;26(10):1395-1399. doi: 10.1016/j.cmi.2020.06.025. Epub 2020 Jun 27. PMID: 32603803; PMCID: PMC7320692	Co-Infection	YES	Objectives: To investigate the incidence of bacterial and fungal coinfection of hospitalized patients with confirmed severe acute respiratory syndrome coronavirus 2 (SARS-CoV-2) in this retrospective observational study across two London hospitals during the first UK wave of coronavirus disease 2019 (COVID-19). Methods: A retrospective case series of hospitalized patients with confirmed SARS-CoV-…
252	2020	Kreitmann L, Monard C, Dauwalder O, Simon M, Argaud L.	Early bacterial co-infection in ARDS related to COVID-19. Intensive Care Med. 2020 Sep;46(9):1787-1789. doi: 10.1007/s00134-020-06165-5. Epub 2020 Jul 13. PMID: 32661615; PMCID: PMC7358293	Co-Infection	YES
253	2021	Buehler PK, Zinkernagel AS, Hofmaenner DA, Wendel Garcia PD, Acevedo CT, Gómez-Mejia A, Mairpady Shambat S, Andreoni F, Maibach MA, Bartussek J, Hilty MP, Frey PM, Schuepbach RA, Brugger SD.	Bacterial pulmonary superinfections are associated with longer duration of ventilation in critically ill COVID-19 patients. Cell Rep Med. 2021 Apr 20;2(4):100229. doi: 10.1016/j.xcrm.2021.100229. Epub 2021 Mar 14. PMID: 33748789; PMCID: PMC7955928	Co-Infection	YES	The impact of secondary bacterial infections (superinfections) in coronavirus disease 2019 (COVID-19) is not well understood. In this prospective, monocentric cohort study, we aim to investigate the impact of superinfections in COVID-19 patients with acute respiratory distress syndrome. Patients are assessed for concomitant microbial infections by longitudinal analysis of tracheobronchial secreti…
254	2021	Chang SH, Jiang J, Kon ZN, Williams DM, Geraci TC, Smith DE, Cerfolio RJ, Zervos M, Bizekis C.	Safety and Efficacy of Bronchoscopy in Critically Ill Patients With Coronavirus Disease 2019. Chest. 2021 Feb;159(2):870-872. doi: 10.1016/j.chest.2020.09.263. Epub 2020 Oct 8. PMID: 33039461; PMCID: PMC7543920.	Co-Infection	YES
255	2021	Garcia-Vidal C, Sanjuan G, Moreno-García E, Puerta-Alcalde P, Garcia-Pouton N, Chumbita M, Fernandez-Pittol M, Pitart C, Inciarte A, Bodro M, Morata L, Ambrosioni J, Grafia I, Meira F, Macaya I, Cardozo C, Casals C, Tellez A, Castro P, Marco F, García F, Mensa J, Martínez JA, Soriano A; COVID-19 Researchers Group.	Incidence of co-infections and superinfections in hospitalized patients with COVID-19: a retrospective cohort study. Clin Microbiol Infect. 2021 Jan;27(1):83-88. doi: 10.1016/j.cmi.2020.07.041. Epub 2020 Jul 31. PMID: 32745596; PMCID: PMC7836762.	Co-Infection	YES	Objectives: To describe the burden, epidemiology and outcomes of co-infections and superinfections occurring in hospitalized patients with coronavirus disease 2019 (COVID-19). Methods: We performed an observational cohort study of all consecutive patients admitted for ≥48 hours to the Hospital Clinic of Barcelona for COVID-19 (28 February to 22 April 2020) who were discharged or dead. We describe…
256	2021	Rouzé A, Martin-Loeches I, Povoa P, Makris D, Artigas A, Bouchereau M, Lambiotte F, Metzelard M, Cuchet P, Boulle Geronimi C, Labruyere M, Tamion F, Nyunga M, Luyt CE, Labreuche J, Pouly O, Bardin J, Saade A, Asfar P, Baudel JL, Beurton A, Garot D, Ioannidou I, Kreitmann L, Llitjos JF, Magira E, Mégarbane B, Meguerditchian D, Moglia E, Mekontso-Dessap A, Reignier J, Turpin M, Pierre A, Plantefeve…	Relationship between SARS-CoV-2 infection and the incidence of ventilator-associated lower respiratory tract infections: a European multicenter cohort study. Intensive Care Med. 2021 Feb;47(2):188-198. doi: 10.1007/s00134-020-06323-9. Epub 2021 Jan 3. PMID: 33388794; PMCID: PMC7778569.	Co-Infection	YES	Purpose: Although patients with SARS-CoV-2 infection have several risk factors for ventilator-associated lower respiratory tract infections (VA-LRTI), the reported incidence of hospital-acquired infections is low. We aimed to determine the relationship between SARS-CoV-2 pneumonia, as compared to influenza pneumonia or no viral infection, and the incidence of VA-LRTI. Methods: Multicenter retrosp…
257	2021	Musuuza JS, Watson L, Parmasad V, Putman-Buehler N, Christensen L, Safdar N.	Prevalence and outcomes of co-infection and superinfection with SARS-CoV-2 and other pathogens: A systematic review and meta-analysis. PLoS One. 2021 May 6;16(5):e0251170. doi: 10.1371/journal.pone.0251170. PMID: 33956882	Co-Infection	YES	Introduction: The recovery of other pathogens in patients with SARS-CoV-2 infection has been reported, either at the time of a SARS-CoV-2 infection diagnosis (co-infection) or subsequently (superinfection). However, data on the prevalence, microbiology, and outcomes of co-infection and superinfection are limited. The purpose of this study was to examine the occurrence of co-infections and superin…
258	2021	Westblade LF, Simon MS, Satlin MJ.	Bacterial coinfections in coronavirus disease 2019. Trends Microbiol. 2021 Apr 8:S0966-842X(21)00094-9. doi: 10.1016/j.tim.2021.03.018. Epub ahead of print. PMID: 33934980; PMCID: PMC8026275	Co-Infection	YES	Bacterial coinfections increase the severity of respiratory viral infections and were frequent causes of mortality in influenza pandemics but have not been well characterized in patients with coronavirus disease 2019 (COVID-19). The aim of this review was to identify the frequency and microbial etiologies of bacterial coinfections that are present upon admission to the hospital and that occur dur…
259	2021	Ceccarelli G, Alessandri F, Oliva A, Dell'Isola S, Rocco M, Ruberto F, Pugliese F, d'Ettorre G, Venditti M.	Superinfections in patients treated with Teicoplanin as anti-SARS-CoV-2 agent. Eur J Clin Invest. 2021 Jan;51(1):e13418. doi: 10.1111/eci.13418. Epub 2020 Oct 14. PMID: 32997792; PMCID: PMC7536912	COVID-19	YES	We read with interest the paper by Giacobbe et al. estimating a cumulative risk of developing at least one bloodstream infection (BSI) episode (largely due to Gram‐positive pathogens) of almost 50% after 30 days at risk in severe COVID‐19 patients. (2) Similarly, Somers et al. reported an increased risk to develop bacterial superinfections, principally represented by Staphylococcus aureus ventila…
260	2021	Demsie DG, Gebre AK, Yimer EM, Alema NM, Araya EM, Bantie AT, Allene MD, Gebremedhin H, Yehualaw A, Tafere C, Tadese HT, Amare B, Weldekidan E, Gebrie D	Glycopeptides as Potential Interventions for COVID-19. Biologics. 2020 Oct 13;14:107-114. doi: 10.2147/BTT.S262705. PMID: 33116397; PMCID: PMC7569252.	COVID-19	YES	Coronavirus disease 2019 (COVID-19), an infectious disease that primarily attacks the human pulmonary system, is caused by a viral strain called severe acute respiratory syndrome coronavirus 2 (SARS-CoV-2). The outbreak emerged from Wuhan, China, and later spread throughout the world. Until the first week of May 2020, over 3.7 million cases had been reported worldwide and more than 258,000 had di…
261	2021	Wang G, Yang ML, Duan ZL, Liu FL, Jin L, Long CB, Zhang M, Tang XP, Xu L, Li YC, Kamau PM, Yang L, Liu HQ, Xu JW, Chen JK, Zheng YT, Peng XZ, Lai R.	Dalbavancin binds ACE2 to block its interaction with SARS-CoV-2 spike protein and is effective in inhibiting SARS-CoV-2 infection in animal models. Cell Res. 2021 Jan;31(1):17-24. doi: 10.1038/s41422-020-00450-0. Epub 2020 Dec 1. PMID: 33262453; PMCID: PMC7705431.	SARS_CoV2	YES	nfection with severe acute respiratory syndrome coronavirus 2 (SARS-CoV-2) has caused a pandemic worldwide. Currently, however, no effective drug or vaccine is available to treat or prevent the resulting coronavirus disease 2019 (COVID-19). Here, we report our discovery of a promising anti-COVID-19 drug candidate, the lipoglycopeptide antibiotic dalbavancin, based on virtual screening of the FDA-…
262	2021	Gomes CP, Fernandes DE, Casimiro F, da Mata GF, Passos MT, Varela P, Mastroianni-Kirsztajn G, Pesquero JB.	Cathepsin L in COVID-19: From Pharmacological Evidences to Genetics. Front Cell Infect Microbiol. 2020 Dec 8;10:589505. doi: 10.3389/fcimb.2020.589505. PMID: 33364201; PMCID: PMC7753008.	Cathepsin L	YES	The coronavirus disease 2019 (COVID-19) pandemics is a challenge without precedent for the modern science. Acute Respiratory Discomfort Syndrome (ARDS) is the most common immunopathological event in SARS-CoV-2, SARS-CoV, and MERS-CoV infections. Fast lung deterioration results of cytokine storm determined by a robust immunological response leading to ARDS and multiple organ failure. Here, we show…
263	2021	Choudhury A, Reddy GS, Venishetty S, Pamecha V, Shasthry SM, Tomar A, Mitra LG, Prasad VST, Mathur RP, Bhattacharya D, Sarin SK.	COVID-19 in Liver Transplant Recipients - A Series with Successful Recovery. J Clin Transl Hepatol. 2020 Dec 28;8(4):467-473. doi: 10.14218/JCTH.2020.00061. Epub 2020 Oct 10. PMID: 33447532; PMCID: PMC7782113	COVID-19	YES	The severe acute respiratory syndrome corona virus-2 (referred to as SARS CoV2) pandemic had a great impact on public life in general as well as on populations with pre-existing disease and co-morbidities. Liver transplant and immunosuppressant medication predisposes to more severe disease and is often associated with poor outcome. The clinical features, disease course, treatment and process of m…
264	2021	Hoffmann M, Jin Y, Pöhlmann S.	Dalbavancin: novel candidate for COVID-19 treatment. Cell Res. 2021 Mar;31(3):243-244. doi: 10.1038/s41422-020-00459-5. PMID: 33473156; PMCID: PMC7816554	DALB	YES
265	2021	Ceccarelli G, Alessandri F, Oliva A, Borrazzo C, Dell'Isola S, Ialungo AM, Rastrelli E, Pelli M, Raponi G, Turriziani O, Ruberto F, Rocco M, Pugliese F, Russo A, d'Ettorre G, Venditti M.	The role of teicoplanin in the treatment of SARS-CoV-2 infection: A retrospective study in critically ill COVID-19 patients (Tei-COVID study). J Med Virol. 2021 Mar 6. doi: 10.1002/jmv.26925. Epub ahead of print. PMID: 33675235	COVID-19	No	Teicoplanin has a potential antiviral activity expressed against severe acute respiratory syndrome coronavirus 2 (SARS-CoV-2) and was suggested as a complementary option to treat coronavirus disease 2019 (COVID-19) patients. In this multicentric, retrospective, observational research the aim was to evaluate the impact of teicoplanin on the course of COVID-19 in critically ill patients. Fifty-five…
266	2021	Guo Q, Xu W, Wang PF, Ji HY, Zhang XL, Wang K, Li J.	Facing coronavirus disease 2019: What do we know so far? (Review). Exp Ther Med. 2021 Jun;21(6):658. doi: 10.3892/etm.2021.10090. Epub 2021 Apr 20. PMID: 33968188; PMCID: PMC8097225.	Review	YES	Although the World Health Organization declared the outbreak of coronavirus disease 2019 (COVID-19), which originated in China, as a public health emergency of international concern as early as January 30, 2020, the current COVID-19 epidemic is spreading rapidly. As of April 19, 2020, total of 2,392,165 confirmed cases had been reported in 211 countries and regions, with 614,421 (25.68%) cured ca…
267	2021	Novelli G, Biancolella M, Mehrian-Shai R, Colona VL, Brito AF, Grubaugh ND, Vasiliou V, Luzzatto L, Reichard	COVID-19 one year into the pandemic: from genetics and genomics to therapy, vaccination, and policy. Hum Genomics. 2021 May 10;15(1):27. doi: 10.1186/s40246-021-00326-3. PMID: 33966626; PMCID: PMC8107019.	Review	YES	COVID-19 has engulfed the world and it will accompany us all for some time to come. Here, we review the current state at the milestone of 1 year into the pandemic, as declared by the WHO (World Health Organization). We review several aspects of the on-going pandemic, focusing first on two major topics: viral variants and the human genetic susceptibility to disease severity. We then consider recen…
268	2021	Angeli F, Spanevello A, Reboldi G, Visca D, Verdecchia P.	SARS-CoV-2 vaccines: Lights and shadows. Eur J Intern Med. 2021 Apr 30:S0953-6205(21)00142-4. doi: 10.1016/j.ejim.2021.04.019. Epub ahead of print. PMID: 33966930; PMCID: PMC8084611.	Review	YES	Vaccines to prevent acute respiratory syndrome coronavirus 2 (SARS-CoV-2) infection elicit an immune neutralizing response. Some concerns have been raised regarding the safety of SARS-CoV-2 vaccines, largely based on case-reports of serious thromboembolic events after vaccination. Some mechanisms have been suggested which might explain the adverse cardiovascular reactions to SARS-CoV-2 vaccines. …
269	2021	Hurt AC, Wheatley AK.	Neutralizing Antibody Therapeutics for COVID-19. Viruses. 2021 Apr 7;13(4):628. doi: 10.3390/v13040628. PMID: 33916927; PMCID: PMC8067572.	Review	YES	The emergence of SARS-CoV-2 and subsequent COVID-19 pandemic has resulted in a significant global public health burden, leading to an urgent need for effective therapeutic strategies. In this article, we review the role of SARS-CoV-2 neutralizing antibodies (nAbs) in the clinical management of COVID-19 and provide an overview of recent randomized controlled trial data evaluating nAbs in the ambul…
270	2021	Kifle ZD, Ayele AG, Enyew EF.	Drug Repurposing Approach, Potential Drugs, and Novel Drug Targets for COVID-19 Treatment. J Environ Public Health. 2021 Apr 22;2021:6631721. doi: 10.1155/2021/6631721. PMID: 33953756; PMCID: PMC8063850.	Review	YES	Novel coronavirus first appeared in Wuhan, China, in December 2019, and it speedily expanded globally. Some medications which are used to treat other diseases seem to be effective in treating COVID-19 even without explicit support. The existing drugs that are summarized in this review primarily focused on therapeutic agents that possessed activity against other RNA viruses such as MERS-CoV and SA…

## Sheet: TEI_Usage_Dosage_Concentration_
	Year	Dosage	Application	Outcome	Side Effects	Reference	Blood	Urine	Blister	Bone	CFS	Lung	Sternal Skin	Presternal Fat	Heart	Dialysate	Skin	Subcutaneous Tissue	Thoracic wall fat	Cardiac valvular tissue
1	1984	2 or 3 mg/kg (single dose)	Volunteer/Healthy		No Side Effects	Traina and Bonati 1984	15.7 ug/ml	22.4 ug/ml
2	1984	3 and 6 mg/kg (single dose)	Volunteer/Healthy		No Side Effects	Verbist et al., 1984	53.48-111.81 ug/ml (peak)
3	1985	440mg (single dose)	Volunteer/Healthy		No Side Effects	McNulty et al., 1985	31.6-57.8 ug/ml	25-61 ug/ml	9.4-16 ug/ml
4	1986	400mg/1st dose + 200mg/day	Bone Infection (14)	6 (cured)/7(improved)	No Side Effects	Glupczynski et al., 1986	10.4 ug/ml
			Soft Tissue Infection (11)	7 (cured)
			Endocarditis (7)	2 (cured)/ 1(improved)
			Pneumonia (5)	3 (cured)/ 1(improved)
			Septic Thrombophlebitis (3)	1 (cured)
			Septicemia (3)	1(cured)/ 1(improved)
5	1986	400mg/1st dose + 200mg/day	Soft Tissue Infection (31)	31 (cured)	High tone hearing loss (1)	Williams et al., 1986
			Endocarditis (10)	7 (cured)	Transient rash (2)
			Urinary Tract Infection (8)	8 (cured)	Drug fever (1)
			Septicemia (12)	12 (cured)
			Chest infection (2)	2 (cured)
			Osteomyelitis (7)	7 (cured)
			Immunosuppressed Hickman line site Infection (15)	11 (cured)
6	1986	440mg (single dose)	Volunteer/Healthy		No Side Effects	Wise et al., 1986	44.6 ug/ml (peak)		14.8 ug/ml
7	1987	400-600mg/1st dose + 200-400mg/day	Endocarditis (4)	1 (cured)/ 2(improved)	Urticarial rash (1)	Bibler et al., 1987	16-27ug/ml (peak and maintenance)
			Septic Thrombophlebitis (2)	2 (cured)	Decrease in high-frequency auditory threshold (1)
			Arthritis (2)	1 (cured)	Asymptomatic eosinophilia
			Catheter-associated infection (2)	2 (cured)	Mild elevation of serum transaminases
			Osteomyelitis (1)	1 (cured)
8	1987	400mg (single dose)	Bacterial meningitis (7)	ND		Stahl et al., 1987	23 ug/ml (peak)				1.3 ug/ml (peak on Day 2)
9	1987	400/1st dose + 200mg/day	Endocarditis (12)	7 (cured)	High tone hearing loss (1)	Webster et al., 1987
10	1987	400/1st dose + 200-400mg/day	Skin and Soft Tissue Infection (22)	14 (cured)/ 5(improved)	Drug fever (2)	Pauluzzi et al., 1987	4.62 ug/ml (mean)
			Osteo-articular (16)	7 (cured)/ 6(improved)	Pain at the site of injection (3)
			Urinary tract Infection (10)	10 (cured)	Nausea and vomiting (2)
			Severe life-threatening infections (7 )	3 (cured)/ 2(improved)	Neutropenia (1)
11	1988	400/1st dose + 200-400mg/day	Endocarditis (83)	48(cured)/ 10(improved)	Allergic type skin reaction (35)	Lewis et al., 1988
			Septicaemia (263)	180(cured)/ 34(improved)	Transient hepatic dysfunction (28)
			Joints/Bone (179)	110(cured)/ 39(improved)
			Skin and Soft Tissue Infection (536)	410(cured)/ 85(improved)
			Lower Respiratory Tract Infection (135)	101(cured)/ 12(improved)
			Upper Respiratory Tract Infection (44)	32(cured)/ 9(improved)
			Urinary tract Infection (114)	91(cured)/ 4(improved)
			Genital Infection (5)	5(cured)
			Obstetric/Gynaecological (1)	1 (cured)
			Gastro/Intestinal Infections (25)	13(cured)/ 7(improved)
			Meningitis (11)	8 (cured)/ 1(improved)
12	1988	400/1st dose + 200-400mg/day	Skin and Soft Tissue Infection (133)	107(cured)/ 19(improved)	Allergy (3)	Stille et al., 1988	28-36 ug/ml
			Joints/Bone (53)	38(cured)/ 8(improved)	Bronchospasm (2)
			Urinary tract Infection (40)	23(cured)/ 1(improved)	Tremor (1)
			Upper Respiratory Tract Infection (39)	27(cured)/ 9(improved)
			Lower Respiratory Tract Infection (21)	16(cured)/ 1(improved)
			Septicaemia (9)	7(cured)
			Gastro/Intestinal Infections (4)	3 (cured)
			Endocarditis (1)	1 (cured)
13	1988	400/1st dose + 200-400mg/day	Bacteraemia (3)	3 (cured)	Rash (1)	Drabu et al., 1988
			Post Operative Wound Infection (9)	7 (cured)	3 times rise in blood urea (1)
			Upper Respiratory Tract Infection (6)	6 (cured)
			Ventilator associated chest infection (8)	1 (cured)/ 2(improved)
			Septic arthritis (1)	1 (cured)
			Subphrenic abscess (1)	1 (cured)
14	1988	3mg/kg	Pediatric male 2-12 years old (13)			Terragna et al., 1988	14.8 ug/ml (after 1 hour)
15	1989	3 mg/kg (21 day dose)	Volunteer/Healthy (6)		No Side Effects	Carver et al., 1989	6.59-9.96 ug/ml
16	1989	600mg	Pneumological patients (7)			Novelli et al., 1989	98.7 ug/ml (after injection) 2.3ug/ml (after 60h)		8.7 ug/ml (after 2.1h)
17	1989	12 mg/kg (10min during anaesthesia)	Coronary Artery Surgery (7)		No Side Effects	Wilson et al., 1989			12-18 ug/ml				9 mg/kg	6.1 mg/kg
18	1989	15 mg/kg (5.66mCi/mg)	New Zealand White Rabbits.			Cremieux et al., 1989	3.94 ug/ml (30 minutes)								11.07 ug/ml (30 minutes)
19	1989	400/1st dose + 200-400mg/day	Skin and Soft Tissue Infection (18)	10 (cured)/ 5(improved)	Moderate diarrhoea (1)	Kempf et al., 1989
			Lower Respiratory Tract Infection (4)	4 (cured)	Mild pain at injection site (1)
			Urinary tract Infection (2)	0 (cured)
			Joints/Bone (2)	1 (cured)
20	1989	200 mg (single dose)	Impaired Renal Function (20)			Derbyshire et al., 1989	5-15 ug/ml
21	1989	4.8-10.6 mg/kg	Endocarditis (20)	14 (cured)	Fever (3)/Rash (3)/Hearing Loss (2)/Increased serum transaminase (2)	Leport et al., 1989	12.3-15.6 ug/ml
22	1989	3-7mg/kg (1st dose) + 3-7mg/ml (every day)	Endocarditis (14)	12 (cured)	Mild renal impairment (2)	Martino et al., 1989	5-28 ug/ml
23	1989	6 mg/kg (single dose)	Ambulatory Peritoneal Dialysis (5)			Guay et al., 1989	43.3 – 80.3 ug/ml									0.69-1.63 ug/ml
24	1990	10 mg/kg (single dose)	Burn patient (21)			Potel et al., 1990
25	1990	6 mg/kg (12 days)	Endocarditis (5)	75% (cured)/ 11% (improved)		Fernández-Guerrero et al., 1990
			Bone and Joint (9)
			Lower respiratory (6)
			Septicaemia (21)
			Skin and soft tissue (13)
26	1990	400-800 mg/kg (1st dose) + 200-400mg/kg (11 days)	219 patients	85.1% (pathogen eliminated)		Lang et al., 1990
27	1990	200-600 mg	Prosthetic infection (18)	9 (cured)/ 7 (improved)	Thrombocytopenia, leucopenia and rash (1)	Marone et al., 1990
			Osteomyelitis (7)	2 (cured)/ 3 (Improved)	Rash (3)
			Skin and soft tissue infections (5)	3 (cured)/ 1(improved)	Fever (3)
			Septic arthritis (3)	2 (cured)/ 1(improved)
28	1990	3 mg/kg (single dose)	Healthy (5)			Lam et al., 1990	26-37 ug/ml
		/	Renal Failure (6)				38-56.7 ug/ml
29	1990	6-12mg/kg (single dose 3-5min during anaesthesia)	Coronary Bypass (49)			Bergeron et al., 1990	58.1-123.3 ug/ml (5min after injection)								70.6-139.8 ug/g
30	1990	6 mg/kg (every 12h 5 days + every 24h for 9 days)	Volunteer/Healthy (3 men + 3 women)		No Side Effects	Outman et al., 1990	51.7-73.4 ug/ml (C1)
31	1990	6 mg/kg	Neutropenic patients (129)	88% (improved)	Nephrotoxicity (10)	Menichetti et al., 1990
32	1990	6 mg/kg (single dose)	Volunteer/Healthy (5)			Bernarregi et al., 1990
33	1990	4-15 mg/kg	Osteomyelitis (26)		Mild loss of high-frequency hearing (2)	Greenberg 1990	26-127 ug/ml (Peak)/ 5-70 ug/ml (Trough)
			Vascular-access-associated bacteremias (8)		Tinnitus (1)
			Joint Infection (1)		Drug fever and rash (5 - received more than 12mg/kg)
34	1991	400mg (3 days)+200mg (3days)	Immunocompromised/Bacteremias	25 from 36 (cured)	No Side Effects	Van der Auvera et al., 1991	17-22 ug/ml
			Immunocompromised/Skin and soft tissue infections
			Immunocompromised/Bronchopneumonia
35	1991	10-15 mg/kg (every 12h 10 dosages)	Endocarditis (11)	11 (cured)		Rybak et al., 1991	92.3-192.8 ug/ml (30 min after injection)/ 23-93.9 ug/ml (Trough)
36	1991	400-800 mg(1st dose) + 200-400mg ( every day)	Dermatological infections (24)	24 (cured)	Allergy (3)	Lang et al., 1991
			Infected diabetic gangrene (3)	3 (cured)	Rise in transaminases (1)
			peripheral arterial disease infection (3)	3 (cured)
			Surgical wound infections (29)	27(cured)
			Catheter related infections (2)	2 (cured)
37	1991	6 mg/kg (single dose)	Healthy (24)		No Side Effects	Antony et al., 1991	6.6-37.5 ug/ml (median peak concentration)
38	1991	800mg(1st dose)+400mg (two injections)	Hemodialysis Patients (26)	23(cured)		Höffler et al., 1991	5.7-7.6 ug/ml
			Sepsis (8)	6 (cured)
			Infection of indwelling catheter (2)	1 (cured)
			Suspected sepsis lenta (1)	1 (cured)
			Empyema of maxillary sinus (2)	2 (cured)
			Bronchitis, e. g. chronic form (3)	3 (cured)
			Dermatologic infection (4)	4 (cured)
			Inflammation of digital necrosis (2)	2 (cured)
			Local wound inflammation (3)	3 (cured)
			Pleuropneumoniae (1)	1 (cured)
39	1991	200-800 mg/day	Patients (24)	12 (cured)/ 7 (improved)	No Side Effects	Nathwani et al., 1991	20-69 ug/ml (Peak) 3-11 ug/ml (Trough)
40	1991	15,20,25mg/kg (single dose)	Healthy (5/challenge)		Fevers, chill, and skin reaction (5)	Del Favero et al., 1991	194,197,253 ug/ml (Peak) 10.5,13.6, 19.8 ug/ml (24 hours)
41	1992	3, 12, or 30 mg/kg (for 14 days)				Smithers et al., 1992	7.2, 27.7, 58.1 ug/ml (steady state)
42	1993	600mg (normal renal) 400mg (impaired renal)			Moderate increase in liver enzymes and mild leucopenia (7)	Presterl et al., 1993	2-8.4 ug/ml (normal/trough), 2.5-10.8 (renal/trough)
43	1993	6-12mg/kg	Bone and Joint (45)	18 (cured)/ 21 (improved)	Rash(5), Fever(6),Renal Insufficiency(2), Hepatic function (1)	Weinberg 1993
44	1993	400-800 mg (single dose)	Monolateral or bilateral total knee replacement (24)			de Lalla et al., 1993	3.5-16.9 ug/ml			1.3-12.7 ug/ml							1-8.2 ug/ml	1.4 -18.6 ug/ml
45	1994	10 mg/kg	Antinfective prophylaxis in Chemotheraby and Bone Marrow Transplantation in Children(29)	Good Tolerance		Hartman et al., 1994
46	1994	6 mg/kg	Cancer Patients (21)	19 (responded)	Rash (1)/ nausea (1)/transient and reversible increase in serum creatinine (1)	Rolston et al., 1994
47	1994	10-15 mg/kg	Cerebrospinal Fluid Shunt Infections (3)	3 (cured)		Fernández Guerrero et al., 1994					2.1-7.2ug/ml
48	1995	7-16 mg/kg (4-7 days) + 9 -25 mg/kg (3 days a week)	Chronic osteomyelitis (37)	14 (cured)/ 17 (improved)	Rash (3)/Fever (1)/ leukopenia (1)/transient hearing impairment (1)	Graninger et al., 1995	5-15 ug/ml
49	1996	12 mg/kg (single dose)	Burn patient (15 adult + 5 children)			Steer et al., 1996	12.8 ug/ml (adult) 7.6 ug/ml (children)
50	1996	400 mg/kg	Bone and Joint (50)	46 (cured)	11% for fever, 10% for rash, 5% for chills and 4% for pruritus (in combination with other antibiotics)	Dacquet 1996
51	1996	400 mg/kg	Endocarditis (104)	80% improved		Wilson and Gaya 1996
52	1997	15mg/kg	Outpatients	84% (cured)	Rash(3)/Thrombocytopenia (3)/drug fever, pseudomembranous colitis, nausea, leucopenia and transient hearing impairment (one patient each)	Graninger te al., 1997
53	1997	12 mg/kg (10min during anaesthesia)	Cardio-pulmonary bypass (CPB)			Miglioli et al., 1997	Before CPB (45 ug/ml) 60min (20 ug/ml)												3 ug/ml (before CPB) 4ug/ml (60min)
54	1997	6 mg/kg (7 days)	Infants (12)			Reed et al., 1997	39 ug/ml (Peak) 1.8 ug/ml (Trough)
55	1997	12 mg/kg (10min during anaesthesia)	Open-heart surgery (22)			Frank et al., 1997	43.1 to 2.8 ug/ml (within 10 hours)											9.2 ug/mg after 2 to 3 h and decreased slowly to 2.3 ug/gm after 9 to 10 h		6.1 mg/g - 1.7 mg/g
56	2002	100 mg/kg/day (intraperitoneally)	Model of Hematogenous Pulmonary Infection			Yanagihara et al., 2002	85 ug/ml (1 hour) 70 ug/ml (6 hours)					5 ug/ml (max after 2 hours) 4.5ug/ml (6 hours) (ELF)
57	2003	6 mg/kg every 12 h for at least three doses	Patients (202)			Pea et al., 2003	10 ug/ml
58	2004	400 mg	Patients (139)		No Side Effects	Darley et al., 2004	10 ug/ml
59	2004	(400 mg/12 h for three doses then 400 mg/24 h)	Patients (102)			Cepeda et al., 2004
60	2004	10-15 mg/kg	ICU children (4 to 120 months; n ⳱ 20)			Lukas et al., 2004
61	2006	12 mg/kg	Ventilator-associated pneumonia (13)			Mimoz et al., 2006	15.9 ug/ml (range 8.8-29.9) and 3.7 ug/ml (2.0-5.4)					4.9 (2.0-11.8) ug/ml (ELF)
62	2008	6 mg/kg (recommendation)	Adult hospitalised patients treated for sepsis			Brink et al., 2008
63	2008	10 mg/kg	Bone (27)			Tascini et al., 2009	7.61-26.05 ug/ml			0.55-25.91 ug/ml
64	2009		Ventilator-associated pneumonia (10)	7 (cured)
			Bacteraemia (15)	12 (cured)
			Skin and soft structure infection (14)	11 (cured)
			Bone Infection (14)	9 (cured)
			Endocarditis (13)	8 (cured)
65	2009	200 mg every 12 h for three doses	Pneumonia Piglets			Luna et al., 2009	31.1 ± 16.8 ug/ml (peak) 3.1 ug/ml (Trough)					33.2 ± 21.3 ug/g (Tissue) (2.6 ± 0.1 ug/ml in ELF)
66	2010	800-1800mg				Niwa et al., 2010	12.5 ug/ml (Trough)
67	2012	12mg/kg				Wang et al., 2012	(Cmin.10 mg/L) on days 2 and 3 (90.0% and 100%, respectively)
68	2012	1800mg				Seki et al., 2012	Days 4 or 5 were 22.2 ug/ml
69	2014	50 mg/kg	Rat Model			Mercier et al., 2014						0.04–0.01 mg/g (15min) 0.10–0.15 mg/g (180min)
70	2014	12 mg/kg				Kiem and Schentag 2014	15.9 ug/ml (Trough)					4.9 ug/ml (ELF)

## Sheet: TEI_Diseases_Treated
	Infections	Infected	Cured	Improved				Infections In	Cured (%)	Improved (%)	Failed (%)
	Soft Tissue	783	593	115				Soft Tissue	75.7344	14.6871	9
	Bone /Joint	507	256	96				Bone /Joint	50.4931	18.9349	30.572
	Osteomyelitis	78	24	20				Osteomyelitis	30.7692	25.641	43
	Arthritis	6	4	1				Arthritis	66.6667	16.6667	16
	Septicemia	322	210	35				Septicemia	65.2174	10.8696	23.913
	Lung	294	200	32				Lung	68.0272	10.8844	21.0884
	Lower Respiratory Tract	166	121	13				Lower Respiratory Tract	72.8916	7.83133	19.2771
	Upper Respiratory Tract	89	65	18				Upper Respiratory Tract	73.0337	20.2247	6.74157
	Endocarditis	284	198	14				Endocarditis	69.7183	4.92958	25.3521
	Urinary Tract	174	132	5				Urinary Tract	75.8621	2.87356	21.2644
	Bacteraemia	54	37	0				Bacteraemia	68.5185	0	31.4815
	Gastro/Intestinal	29	16	7				Gastro/Intestinal	55.1724	24.1379	20.6897
	Bacterial meningitis	18	8	1				Bacterial meningitis	44.4444	5.55556	50
	Hickman line site	15	11	0				Hickman line site	73.3333	0	26.6667
	Genital	6	6	0				Genital	100	0	0
	Catheter-associated	4	4	0				Catheter-associated	100	0	0
	Chest	2	2	0				Chest	100	0	0
								Total	67	17	16
	Dermatology
	Catheter-associated
	Post Operative Wound
	Ventilator associated chest
	Outpatient
	Burn	Prophylaxis
	Open-heart surgery	Prophylaxis
	Cancer	Prophylaxis

## Sheet: TEI_Blood_Concentration
	Dosage	Blood_Peak	Blood_Trough	Blood_Mean	Reference
Human	2-3 mg/kg (single dose)	14.8-15.7 µg/ml			Traina and Bonati 1984
	3-mg/kg (single dose)	53.48-111.81 µg/ml			Verbist et al., 1984
	440mg (single dose)	31.6-57.8 µg/ml			McNulty et al., 1985
	400mg/1st dose + 200mg/day	28-36 µg/ml	10.4 µg/ml	4.62 µg/ml	Glupczynski et al., 1986
	400-600mg/1st dose + 200-400mg/day		16-27µg/ml		Bibler et al., 1987
	400mg (single dose)	23 µg/ml			Stahl et al., 1987
	3 mg/kg (21 day dose)			6.59-9.96 µg/ml	Carver et al., 1989
	600mg (whole course)	98.7 µg/ml			Novelli et al., 1989
	200mg (single dose)			5-15 µg/ml	Derbyshire et al., 1989
	4.8-10.6 mg/kg			12.3-15.6 µg/ml	Leport et al., 1989
	6-12mg/kg (single dose)	58.1-123.3 µg/ml			Bergeron et al., 1990
	4-15 mg/kg	26-127 µg/ml	5-70 µg/ml		Greenberg 1990
	10-15 mg/kg (every 12h 10 dosages)	92.3-192.8 µg/ml	23-93.9 µg/ml		Rybak et al., 1991
	800mg(1st dose)+400mg (two injections)			5.7-7.6 µg/ml	Höffler et al., 1991
	200-800 mg/day	20-69 µg/ml	3-11 µg/ml		Nathwani et al., 1991
	15,20,25mg/kg (single dose)	194,197,253 µg/ml	10.5,13.6, 19.8 µg/ml		Del Favero et al., 1991
	3, 12, or 30 mg/kg (14 days)			7.2, 27.7, 58.1 µg/ml	Smithers et al., 1992
	6 mg/kg every 12 h for at least three doses			10 µg/ml	Pea et al., 2003
	10 mg/kg		7.61-26.05 µg/ml		Tascini et al., 2009
	1800mg		22.2 µg/ml		Seki et al., 2012

## Sheet: TEI_Concentration_Different_Tis
			Dosage	Concentration	Reference
	Human	Urine	2 or 3 mg/kg (single dose)	22.4 µg/ml	Triana and Bonati 1984
			440mg (single dose)	25-61 µg/ml	McNulty et al., 1985
		Blister	440mg (single dose)	9.4-16 µg/ml	McNulty et al., 1985
			440mg (single dose)	14.8 µg/ml	Wise et al., 1986
			600mg	8.7 µg/ml (after 2h)	Novelli et al., 1989
			12 mg/kg (single dose)	12-18 µg/ml	Wilson et al., 1989
		Bone	400-800 mg (single dose)	1.3-12.7 µg/ml	de Lalla et al., 1993
			10 mg/kg	0.55-25.91 µg/ml	Tascini et al., 2009
		CFS	400mg (single dose)	1.3 µg/ml (peak on Day 2)	Stahl et al., 1987
			10-15 mg/kg	2.1-7.2µg/ml	Fernández Guerrero et al., 1994
		Epithelial Lining Fluid	12 mg/kg	4.9 (2.0-11.8) µg/ml	Mimoz et al., 2006
		Sternal Skin	12 mg/kg (single dose)	9 mg/kg	Wilson et al., 1989
		Presternal Fat	12 mg/kg (single dose)	6.1 mg/kg	Wilson et al., 1989
		Heart	6-12mg/kg	70.6-139.8 ug/g	Bergeron et al., 1990
		Dialysate	6 mg/kg (single dose)	0.69-1.63 µg/ml	Guay et al., 1989
		Skin	400-800 mg (single dose)	1-8.2 µg/ml	de Lalla et al., 1993
		Subcutaneous Tissue	400-800 mg (single dose)	1.4 -18.6 µg/ml	de Lalla et al., 1993
			12 mg/kg (single dose)	2.3-9.2 µg/mg	Frank et al., 1997
		Thoracic wall fat	12 mg/kg (single dose)	4µg/ml	Miglioli et al., 1997
		Cardiac valvular tissue	12 mg/kg (single dose)	6.1 µg/g – 17 µg/g	Frank et al., 1997

## Sheet: TEI_Animal_Model
	Animal	New Zealand White Rabbits	Murine	Piglets	Rat
	Dosage	15 mg/kg (single dose)	100 mg/kg/day	200 mg every 12 h for 3 doses	50 mg/kg (single dose)
	Blood	3.94 µg/ml (30 minutes)	85 µg/ml (1 hour)
	Blood_Peak			31.1 µg/ml	128.6 µg/ml
	Blood_Trough			3.1 µg/ml	3.03 µg/ml
	Lung Tissue		5 µg/ml (max after 2 hours)	33.2 ± 21.3 µg/g	0.10–0.15 mg/g (180min)
	Epithelial Lining Fluid			2.6 ± 0.1 µg/ml
	Heart	11.07 µg/ml (30 minutes)
	Reference	Cremieux et al., 1989	Yanagihara et al., 2002	Luna et al., 2009	Mercier et al., 2014

## Sheet: TEI_Antiviral_Articles
1	1993	Naruse N, Oka M, Konishi M, Oki T.	New antiviral antibiotics, kistamicins A and B. II. Structure determination. J Antibiot (Tokyo). 1993 Dec;46(12):1812-8. doi: 10.7164/antibiotics.46.1812. PMID: 8294238	Glycopeptide antiviral	YES	The structures of antiviral antibiotics kistamicins A and B have been determined by a combination of chemical degradation and spectral analysis. They are commonly composed of D-tyrosine, 3,5-dihydrophenylglycine, a biphenyl ether bis-amino acid, and a diphenyl substituted indole tris-amino acid, forming a tricyclic ring structure. Kistamicin B possessed a phenethylamide at the amino terminal of k…
2	1993	Naruse N, Tenmyo O, Kobaru S, Hatori M, Tomita K, Hamagishi Y, Oki T.	New antiviral antibiotics, kistamicins A and B. I. Taxonomy, production, isolation, physico-chemical properties and biological activities. J Antibiot (Tokyo). 1993 Dec;46(12):1804-11. doi: 10.7164/antibiotics.46.1804. PMID: 8294237.	Glycopeptide antiviral	YES	A new strain of Microtetraspora parvosata subsp. kistnae subsp. nov. (ATCC 55076) was found to produce new antiviral antibiotics, designated kistamicins A and B. These antibiotics exhibited activity against influenza virus type A and moderate activity against Gram-positive bacteria.
3	2003	Balzarini J, Pannecouque C, De Clercq E, Pavlov AY, Printsevskaya SS, Miroshnikova OV, Reznikova MI, Preobrazhenskaya MN.	Antiretroviral activity of semisynthetic derivatives of glycopeptide antibiotics. J Med Chem. 2003 Jun 19;46(13):2755-64. doi: 10.1021/jm0300882. PMID: 12801238.	First antiviral activity	YES	A variety of semisynthetic derivatives of natural antibacterial glycopeptide antibiotics such as vancomycin, eremomycin, ristocetin A, teicoplanin A(2)-2, DA-40926, their aglycons, and also the products of their partial degradation with a destroyed or modified peptide core show marked anti-retroviral activity in cell culture. In particular, aglycon antibiotic derivatives containing various substi…
4	2005	Printsevskaya SS, Solovieva SE, Olsufyeva EN, Mirchink EP, Isakova EB, De Clercq E, Balzarini J, Preobrazhenskaya MN.	Structure-activity relationship studies of a series of antiviral and antibacterial aglycon derivatives of the glycopeptide antibiotics vancomycin, eremomycin, and dechloroeremomycin. J Med Chem. 2005 Jun 2;48(11):3885-90. doi: 10.1021/jm0500774. PMID: 15916441	Vancomycin_derivatives_against Viruses	YES	N-(adamantyl-1)methyl, N-(adamantyl-2), and N-(omega-aminodecyl) amides of vancomycin, eremomycin, and dechloroeremomycin aglycons and their des-(N-Me-D-Leu) derivatives were synthesized and their antibacterial and anti-HIV activities were investigated. Carboxamides with an intact peptide core demonstrated activity against glycopeptide-susceptible and -resistant bacteria (1-32 microM). N-(adamant…
5	2006	Balzarini J, Keyaerts E, Vijgen L, Egberink H, De Clercq E, Van Ranst M, Printsevskaya SS, Olsufyeva EN, Solovieva SE, Preobrazhenskaya MN.	Inhibition of feline (FIPV) and human (SARS) coronavirus by semisynthetic derivatives of glycopeptide antibiotics. Antiviral Res. 2006 Oct;72(1):20-33. doi: 10.1016/j.antiviral.2006.03.005. Epub 2006 Apr 6. PMID: 16675038; PMCID: PMC7114212.	First report of Teicoplanin usage against SARS-CoV	YES	Various semisynthetic derivatives of glycopeptide antibiotics including vancomycin, eremomycin, teicoplanin, ristocetin A and DA-40926 have been evaluated for their inhibitory activity against feline infectious peritonitis virus (FIPV) and human (SARS-CoV, Frankfurt-1 strain) coronavirus in cell culture in comparison with their activity against human immunodeficiency virus (HIV). Several glycopep…
6	2011	Obeid S, Printsevskaya SS, Olsufyeva EN, Dallmeier K, Durantel D, Zoulim F, Preobrazhenskaya MN, Neyts J, Paeshuyse J	Inhibition of hepatitis C virus replication by semi-synthetic derivatives of glycopeptide antibiotics. J Antimicrob Chemother. 2011 Jun;66(6):1287-94. doi: 10.1093/jac/dkr104. Epub 2011 Mar 24. PMID: 21436155; PMCID: PMC7109641	TEI against Hepatitis C virus/First Report	YES	Objectives: Some semi-synthetic derivatives of glycopeptide antibiotics have been shown to exert in vitro antiviral activity against HIV and coronaviruses. Here we report and characterize the in vitro anti-hepatitis C virus (HCV) activity of several semi-synthetic derivatives of teicoplanin aglycone. Methods: Anti-HCV activity was analysed in: (i) three different subgenomic HCV replicon systems u…
7	2012	De Burghgraeve T, Kaptein SJ, Ayala-Nunez NV, Mondotte JA, Pastorino B, Printsevskaya SS, de Lamballerie X, Jacobs M, Preobrazhenskaya M, Gamarnik AV, Smit JM, Neyts J.	An analogue of the antibiotic teicoplanin prevents flavivirus entry in vitro. PLoS One. 2012;7(5):e37244. doi: 10.1371/journal.pone.0037244. Epub 2012 May 18. PMID: 22624001; PMCID: PMC3356272.	First report of usage against flavivirus	YES	There is an urgent need for potent inhibitors of dengue virus (DENV) replication for the treatment and/or prophylaxis of infections with this virus. We here report on an aglycon analogue of the antibiotic teicoplanin (code name LCTA-949) that inhibits DENV-induced cytopathic effect (CPE) in a dose-dependent manner. Virus infection was completely inhibited at concentrations that had no adverse eff…
8	2012	Sipos A, Török Z, Rőth E, Kiss-Szikszai A, Batta G, Bereczki I, Fejes Z, Borbás A, Ostorházi E, Rozgonyi F, Naesens L, Herczegh P.	Synthesis of isoindole and benzoisoindole derivatives of teicoplanin pseudoaglycon with remarkable antibacterial and antiviral activities. Bioorg Med Chem Lett. 2012 Dec 1;22(23):7092-6. doi: 10.1016/j.bmcl.2012.09.079. Epub 2012 Sep 29. PMID: 23099097.	Antiviral Activity Influenza /Hungary Group	YES	The primary amino function of teicoplanin pseudoaglycon has been transformed into arylthioisoindole or benzoisoindole and glycosylthioisoindole derivatives, in a reaction with o-phthalaldehyde or naphtalene-2,3-dicarbaldehyde and various thiols. All of the obtained semisynthetic antibiotics exhibited potent antibacterial activities against Gram-positive bacteria in the ng per ml concentration ran…
9	2014	Bereczki I, Kicsák M, Dobray L, Borbás A, Batta G, Kéki S, Nikodém ÉN, Ostorházi E, Rozgonyi F, Vanderlinden E, Naesens L, Herczegh P.	Semisynthetic teicoplanin derivatives as new influenza virus binding inhibitors: synthesis and antiviral studies. Bioorg Med Chem Lett. 2014 Aug 1;24(15):3251-4. doi: 10.1016/j.bmcl.2014.06.018. Epub 2014 Jun 16. PMID: 24974341	Hungary Team/Influenza	YES	In order to obtain new, cluster-forming antibiotic compounds, teicoplanin pseudoaglycone derivatives containing two lipophilic n-octyl chains have been synthesized. The compounds proved to be poor antibacterials, but, surprisingly, they exhibited potent anti-influenza virus activity against influenza A strains. This antiviral action was related to inhibition of the binding interaction between the…
10	2016	Wang Y, Cui R, Li G, Gao Q, Yuan S, Altmeyer R, Zou G.	Teicoplanin inhibits Ebola pseudovirus infection in cell culture. Antiviral Res. 2016 Jan;125:1-7. doi: 10.1016/j.antiviral.2015.11.003. Epub 2015 Nov 14. PMID: 26585243; PMCID: PMC7113690.	Ebola	YES	There is currently no approved antiviral therapy for treatment of Ebola virus disease. To discover readily available approved drugs that can be rapidly repurposed for treatment of Ebola virus infections, we screened 1280 FDA-approved drugs and identified glycopeptide antibiotic teicoplanin inhibiting Ebola pseudovirus infection by blocking virus entry in the low micromolar range. Teicoplanin coul…
11	2016	Zhou N, Pan T, Zhang J, Li Q, Zhang X, Bai C, Huang F, Peng T, Zhang J, Liu C, Tao L, Zhang H.	Glycopeptide Antibiotics Potently Inhibit Cathepsin L in the Late Endosome/Lysosome and Block the Entry of Ebola Virus, Middle East Respiratory Syndrome Coronavirus (MERS-CoV), and Severe Acute Respiratory Syndrome Coronavirus (SARS-CoV). J Biol Chem. 2016 Apr 22;291(17):9218-32. doi: 10.1074/jbc.M116.716100. Epub 2016 Mar 7. PMID: 26953343; PMCID: PMC4861487	SARS-CoV	YES	Ebola virus infection can cause severe hemorrhagic fever with a high mortality in humans. The outbreaks of Ebola viruses in 2014 represented the most serious Ebola epidemics in history and greatly threatened public health worldwide. The development of additional effective anti-Ebola therapeutic agents is therefore quite urgent. In this study, via high throughput screening of Food and Drug Adminis…
12	2016	Szűcs Z, Csávás M, Rőth E, Borbás A, Batta G, Perret F, Ostorházi E, Szatmári R, Vanderlinden E, Naesens L, Herczegh P	A series of lipophilic teicoplanin pseudoaglycon derivatives, including alkyl-, aryl-, calixarene- and protected sugar-containing conjugates, were prepared using azide-alkyne click chemistry. Out of the conditions applied, the CuSO4-ascorbate reagent system proved to be more efficient than the Cu(I)I-Et3N-mediated reaction. Some of the new compounds have high in vitro activity against glycopeptid…	Influenza/Hungary	YES	Synthesis and biological evaluation of lipophilic teicoplanin pseudoaglycon derivatives containing a substituted triazole function. J Antibiot (Tokyo). 2017 Feb;70(2):152-157. doi: 10.1038/ja.2016.80. Epub 2016 Jun 29. PMID: 27353163.
13	2018	Szűcs Z, Kelemen V, Le Thai S, Csávás M, Rőth E, Batta G, Stevaert A, Vanderlinden E, Naesens L, Herczegh P, Borbás A.	Structure-activity relationship studies of lipophilic teicoplanin pseudoaglycon derivatives as new anti-influenza virus agents. Eur J Med Chem. 2018 Sep 5;157:1017-1030. doi: 10.1016/j.ejmech.2018.08.058. Epub 2018 Aug 22. PMID: 30170320; PMCID: PMC7115582	Influenza/Hungary/coronavirus	YES	Six series of semisynthetic lipophilic glycopeptide antibiotic derivatives were evaluated for in vitro activity against influenza A and B viruses. The new teicoplanin pseudoaglycon-derived lipoglycopeptides were prepared by coupling one or two side chains to the N-terminus of the glycopeptide core, using various conjugation methods. Three series of derivatives bearing two lipophilic groups were s…
14	2019	Junsong Zhang, Xiancai Ma, Fei Yu, Jun Liu, Fan Zou, Ting Pan, Hui Zhang	Teicoplanin potently blocks the cell entry of 2019-nCoV	TEI against SARSCoV2	YES	Since December 2019, the outbreak of a new coronavirus, named 2019- nCoV, has greatly threatened the public health in China and raised great concerns worldwide. No specific treatment for this infection is currently available. We previously reported that teicoplanin, a glycopeptide antibiotic which has routinely been used in the clinic to treat bacterial infection with low toxicity, significantly …
15	2020	Bereczki I, Csávás M, Szűcs Z, Rőth E, Batta G, Ostorházi E, Naesens L, Borbás A, Herczegh P.	Synthesis of Antiviral Perfluoroalkyl Derivatives of Teicoplanin and Vancomycin. ChemMedChem. 2020 Sep 3;15(17):1661-1671. doi: 10.1002/cmdc.202000260. Epub 2020 Jul 30. PMID: 32652783; PMCID: PMC7540527	SARS-CoV/Hungary	YES	The limited scope of antiviral drugs and increasing problem of antiviral drug resistance represent a global health threat. Glycopeptide antibiotics and their lipophilic derivatives have emerged as relevant inhibitors of diverse viruses. Herein, we describe a new strategy for the synthesis of dual hydrophobic and lipophobic derivatives of glycopeptides to produce selective antiviral agents without…
16	2020	Tripathi PK, Upadhyay S, Singh M, Raghavendhar S, Bhardwaj M, Sharma P, Patel AK.	Screening and evaluation of approved drugs as inhibitors of main protease of SARS-CoV-2. Int J Biol Macromol. 2020 Dec 1;164:2622-2631. doi: 10.1016/j.ijbiomac.2020.08.166. Epub 2020 Aug 24. PMID: 32853604; PMCID: PMC7444494.	COVID-19	YES	The COVID-19 pandemic caused by SARS-CoV-2 has emerged as a global catastrophe. The virus requires main protease for processing the viral polyproteins PP1A and PP1AB translated from the viral RNA. In search of a quick, safe and successful therapeutic agent; we screened various clinically approved drugs for the in-vitro inhibitory effect on 3CLPro which may be able to halt virus replication. The m…

## Sheet: TEI_Antiviral_Activity
		Year	Virus	Cell Line	Antibiotic	EC50	Reference
		1993	Influenza virus type A Victoria strain	Madin Darby canine kidney cells	Kistamicin A	3.6µM	Naruse et al., 1993
			Herpes simplex virus type 1 KOS strain	Vero cell		44 µM
			HIV (LAVbru strain)	CEM-SS cells		>100µM
		1993	Influenza virus type A Victoria strain	Madin Darby canine kodney cells	Kistamicin B	1.8 µM	Naruse et al., 1993
			Herpes simplex virus type 1 KOS strain	Vero cell		30 µM
			HIV (LAVbru strain)	CEM-SS cells		>100µM
		2003	HIV-1	hµMan CEM cell cultures	Teicoplanin	17µM	Balzarini et al., 2003
			HIV-2			100µM
			Moloney murine sarcoma virus (MSV)	murine C3H/3T3 embryo fibroblast cell cultures		>100µM
		2006	SARS-CoV (Frankfurt 1 strain)	Vero E6 cells	Teicoplanin_Aglycon	47 µM	Balzarini et al., 2006
			FIPV strain 79-1146	Crandell-Reese feline kidney (CRFK) cells		37 µM
			HIV-1	CEM cells		17 µM
		2011	Hepatitis C Virus (Huh Mono cells)	Cell line Huh 7.5.1	Teicoplanin_Aglycon_Derivative_LCTA949	4.9 µM	Obeid et al., 2011
		2012	Flavivirus DENV-2	Vero-B cell	Teicoplanin_Aglycon_Derivative_LCTA949	6.9 µM	De Burghgraeve et al., 2012
			Flavivirus YFV-17D			5.1 µM
			Flavivirus JEV			4.3 µM
			Flavivirus TBEV			0.3 µM
			Flavivirus WNV			13 µM
			Flavivirus MODV			9.2 µM
		2012	Influenza A/H1N1	MDCK cell (Madin Darby canine kidney cells )	Teicoplanin_Aglycon	23 µM	Sipos et al., 2012
			Influenza A/H3N2			17 µM
			Influenza B			>100µM
			HSV-1 KOS: herpes simplex virus type 1 strain KOS	HEL cell cultures		>100µM
			Herpes simplex virus type 2 strain G			>100µM
			Vaccinia virus			>100µM
			Vesicular stomatitis virus			>100µM
		2014	Influenza A/H1N1 (A/PR/8/34)	MDCK cell (Madin Darby canine kidney cells )	Teicoplanin_Aglycon_Derivative_9	0.8µM	Bereczki et al., 2014
			Influenza A/H1N1 (A/Virginia/ATCC3/2009)			1.4 µM
			Influenza A/H3N2 (A/HK/7/87)			1.8 µM
		2016	Filoviridae EBOV (Zaire strain) GP/HIV core pseudovirus	Vero cell	Teicoplanin	2.38 µM	Wang et al., 2016
						IC50 (luciferase)
		2016	HIV-luc/Zaire EBOV-GP(2014)	HEK293T	Teicoplanin	0.39µM	Zhou et al., 2016
			HIV- luc/MERS-CoV-S pseudotyped viruses			0.63 µM
			HIV-luc/SARS- CoV-S pseudotyped viruses			3.76 µM
			HIV-luc/Zaire EBOV-GP(2014)	HEK293T	Dalbavancin	1.61 µM
			HIV- luc/MERS-CoV-S pseudotyped viruses			2.99 µM
			HIV-luc/SARS- CoV-S pseudotyped viruses			9.64 µM
			HIV-luc/Zaire EBOV-GP(2014)	HEK293T	Oritavancin	1.73 µM
			HIV- luc/MERS-CoV-S pseudotyped viruses			2.12 µM
			HIV-luc/SARS- CoV-S pseudotyped viruses			4.96 µM
			HIV-luc/Zaire EBOV-GP(2014)	HEK293T	Telavancin	1.89 µM
			HIV- luc/MERS-CoV-S pseudotyped viruses			3.24 µM
			HIV-luc/SARS- CoV-S pseudotyped viruses			3.45 µM
						IC50 (luciferase)
		2019	2019-nCoV-Spike-pseudoviruses	A549 cells	Teicoplanin	1.66 μM	Zhang et al., 2019
						Kd
		2020	SARS-CoV-2 3CL Pro (cysteine protease)	Purified_Protein	Teicoplanin	1.6 × 10 −6 M	Tripathi et al., 2020
						EC50
		2020	A/H1 N1: A/Ned/378/05	Madin Darby canine kidney cells	Teicoplanin	>100µM	Bereczki et al., 2020
			A/H3 N2: A/HK/7/87* or A/Victoria/361/11			>100µM
			influenza B virus: B/Ned/537/05			>100µM
						Kd
		2020	SARS-CoV-2 spike protein–ACE2 interaction by directly binding to ACE2	Co-IP/ ELISA	Dalbavancin	~147 nM	Wang et al., 2020
						EC50
			SARS-CoV-2	Vero E6 cell		12.07 nM
				Caco-2 cells		173.06 nM
			Cathepsin L activity assay			400µM 40% of activity
						EC50
		2021	SARS-CoV-2	Vero E6 cell	Teicoplanin	15.7 µM	OUR DATA
		Year	Virus	Cell Line	Antibiotic	IC50 (luciferase)	Reference
		2016	SARS- CoV1 pseudovirus	HEK293T	Teicoplanin	0.39 µM	Zhou et al., 2016
		2019	SARS- CoV2 pseudovirus	A549	Teicoplanin	1.66 μM	Zhang et al., 2019
		Year	Virus	Cell Line	Antibiotic	EC50	Reference
		2021	SARS-CoV-2	Vero E6	Teicoplanin	15.7 µM	In preparation

## Sheet: TEI_Side_Effects
	Year	Dosage	Patients	Side_Effects	Reference
	1986	400mg/1st dose + 200mg/day	78	High tone hearing loss (1)	Williams et al., 1986
				Transient rash (2)
				Drug fever (1)
	1987	400-600mg/1st dose + 200-400mg/day	11	Urticarial rash (1)	Bibler et al., 1987
				Decrease in high-frequency auditory threshold (1)
				Asymptomatic eosinophilia
				Mild elevation of serum transaminases
	1987	400/1st dose + 200mg/day	12	High tone hearing loss (1)	Webster et al., 1987
	1987	400/1st dose + 200-400mg/day	55	Drug fever (2)	Pauluzzi et al., 1987
				Pain at the site of injection (3)
				Nausea and vomiting (2)
				Neutropenia (1)
	1988	400/1st dose + 200-400mg/day	860	Allergic type skin reaction (35)	Lewis et al., 1988
				Transient hepatic dysfunction (28)
	1988	400/1st dose + 200-400mg/day	300	Allergy (3)	Stille et al., 1988
				Bronchospasm (2)
				Tremor (1)
	1988	400/1st dose + 200-400mg/day	28	Rash (1)	Drabu et al., 1988
				3 times rise in blood urea (1)
	1989	400/1st dose + 200-400mg/day	26	Moderate diarrhoea (1)	Kempf et al., 1989
				Mild pain at injection site (1)
	1989	4.8-10.6 mg/kg	20	Fever (3)	Leport et al., 1989
				Rash (3)
				Hearing Loss (2)
				Increased serum transaminase (2)
	1989	3-7mg/kg (1st dose) + 3-7mg/ml (every day)	14	Mild renal impairment (2)	Martino et al., 1989
	1990	200-600 mg	33	Thrombocytopenia, leucopenia and rash (1)	Marone et al., 1990
				Rash (3)
				Fever (3)
	1990	6 mg/kg	129	Nephrotoxicity (10)	Menichetti et al., 1990
	1990	4-15 mg/kg	35	Mild loss of high-frequency hearing (2)	Greenberg 1990
				Tinnitus (1)
				Drug fever and rash (5 - received more than 12mg/kg)
	1991	400-800 mg(1st dose) + 200-400mg ( every day)	61	Allergy (3)	Lang et al., 1991
				Rise in transaminases (1)
	1993	6-12mg/kg	45	Rash(5)	Weinberg 1993
				Fever(6)
				Renal Insufficiency(2)
				Hepatic function (1)
	1994	6 mg/kg	21	Rash (1)	Rolston et al., 1994
				Nausea (1)
				Transient and reversible increase in serum creatinine (1)
	1995	7-16 mg/kg (4-7 days) + 9 -25 mg/kg (3 days a week)	37	Rash (3)	Graninger et al., 1995
				Fever (1)
				Leukopenia (1)
				Transient hearing impairment (1)

## Sheet: COVID19_Co_Infection
	Year	Co-infection	Bacteria	%	Place	Reference
	2020	0.059	CoNS	0.666	UK	Hughes et al., 2020
			S. aureus	0.0925
			Enterobacter sp.	0.055
	2020	0.276	S. aureus	0.692	Lyon University-Affiliated Hospital/France	Kreitman et al., 2020
			H. influenzae	0.385
			S. pneumoniae	0.231
	2020		P. aeruginosa	0.5	Spain	Barrasa et al., 2020
			E. faecium	0.16
			H. influenzae	0.16
			S. aureus	0.16
	2020	0.135	K. pneumonia	0.5	Wuhan, China	Yang et al., 2020
			P. aeruginosa	0.25
			Serratia sp.	0.25
	2020		P. aeruginosa	0.39	Barcelona/Spain	Torrego et al., 2020
			Enterobacter sp.	0.11
			E. faecalis	0.11
			Klebsiella sp.	0.11
			S. aureus	0.11
	2020		S. maltophilia	0.29	NYULH (HIV patients)/USA	Karmen-Kuohi et al., 2020
			P. aeruginosa	0.29
			E. coli	0.14
			K. pneumonia	0.14
			S. aureus	0.14
	2020		P. aeruginosa	0.25	Pakistan	Nasir et al., 2020
			Acinetobacter sp.	0.25
			S. maltophilia	0.25
			K. pneumonia	0.125
			S. aureus	0.125
	2021		P. aeruginosa	0.23	Europe	Rouze et al., 2021
			Enterobacter sp.	0.188
			Klebsiella sp.	0.115
			S. aureus	0.094
			E.coli	0.084
	2021	0.422	P. aeruginosa	0.171	Switzerland	Buehler et al., 2021
			B. cepacia	0.08
			K. pneumonia	0.072
			S. aureus	0.005
			S. pneumoniae	0.005
	2021	0.08	K. pneumonia	0.099	Meta-Analysis	Musuuza et al., 2021
			S. pneumoniae	0.082
			S. aureus	0.077
			H. influenzae	0.066
	2021	<4%	S. aureus	0.31	Meta-Analysis	Westblade et al., 2021
			S. pneuminae	0.23
			H. influenzae	0.11
			P. aeruginosa	0.08
			Klebsiella sp.	0.05
	2021		Klebsiella sp.	0.36	NYULH /USA	Chang et al. 2021
			S. aureus	0.22
			E. coli	0.11
			Serratia sp.	0.11
			Stenotrophomonas	0.11
	2021		S. maltophilia	0.44	Beijing Ditan Hospital/China	Yang et al., 2021
			S. aureus	0.36
			P. aeruginosa	0.32
			A. baumanii	0.21
			E.coli	0.11
			S. pneumoniae	0.02
			Klebsiella sp.	0.01
	2021	0.031	P. aeruginosa	0.33	Hospital Clinic of Barcelona for COVID-19/Spain	Garcia-Vidal et al. 2021
			E. coli	0.25
			K. pneumonia	0.21
			S. aureus	0.21
	2020		A. baumanii		China	Du et al., 2020
			E. coli
			K. pneumonia
			S. aureus
			CoNS

[truncated: 1 more sheets: Dalbavancin]
